# Supplementary material for: Pervasive gene deregulation underlies adaptation and maladaptation in trimethoprim-resistant E. coli
Source: mBio. 2023 Nov 30;14(6):e02119-23. doi: 10.1128/mbio.02119-23 (PMC10746255; doi:10.1128/mbio.02119-23)
Supplement: File S1 — Compiled list of mgrB mutations in colistin-resistant Klebsiella pneumoniae from 17 independent studies. [file mbio.02119-23-s0001.xlsx]

## Sheet: Mutations in mgrB from Kp
No.	Authors	Year of publication	Total no. of isolates analysed (mcr negative)	Isolate name (from study)	Source of isolates (as reported by study)	Type of mutation	Position of mutation (from translational start)	Comment	doi
1	Poirel et al.	2015	12	T1b	NA	Insertion, IS5like	at +74 to +75 bp	Reading frame disrupted	doi:10.1093/jac/dku323
				11I8	NA	Insertion, IS5like	at +74 to +75 bp	Reading frame disrupted
				20C9	NA	Insertion, IS5like	at +74 to +75 bp	Reading frame disrupted
				C9	NA	Insertion, IS5like	at +74 to +75 bp	Reading frame disrupted
				C10	NA	Insertion, IS5like	at +74 to +75 bp	Reading frame disrupted
				C21	NA	Insertion, ISKpn13	at +74bp	Reading frame disrupted
				C22	NA	Insertion, ISKpn14	at +127bp to +128bp	Reading frame disrupted
				C1	NA	Insertion, IS10R	at -27bp	Promoter disruption
				C2	NA	Insertion, IS10R	at -26bp	Promoter disruption
				C11	NA	Truncated protein (29aa) stop codon	at 87 bp	Reading frame altered
				15I5	NA	Truncated protein (29aa) stop codon	at 87 bp	Reading frame altered
				Sa	NA	Truncated protein (27aa) stop codon	at 81 bp	Reading frame altered
2	Zaman et al.	2018	18	114	Trachea	Insertion, ISKpn14	at +52bp	Reading frame disrupted	doi:10.2147/IDR.S161146
				120	Rectal	Insertion, ISKpn14	at +52bp	Reading frame disrupted
				124	Urine	Insertion, IS903	at +70bp	Reading frame disrupted
				154	Trachea	Insertion, IS903	at +70bp	Reading frame disrupted
				166	Wound	Insertion, ISKpn14	at +52bp	Reading frame disrupted
				178	Other	Insertion, ISKpn14	at +52bp	Reading frame disrupted
				197	Urine	Insertion, ISKpn14	at +22bp	Reading frame disrupted
				218	Urine	Insertion, ISKpn14	at +22bp	Reading frame disrupted
				236	Wound	Deletion, point mutation	at nt22	Reading frame altered
				261	Urine	Insertion, ISKpn28	at +91bp	Reading frame disrupted
				278	Blood	Insertion, ISKpn14	at -12bp	Reading frame disrupted
				287	Trachea	Insertion, ISKpn14	at -12bp	Reading frame disrupted
				300	Blood	Insertion, IS903	at +70bp	Reading frame disrupted
				303	Urine	Insertion, ISKpn14	-	Reading frame disrupted
				305	Trachea	Insertion, ISKpn28	at +91bp	Reading frame disrupted
				309	Blood	Insertion, ISKpn28	at +91bp	Reading frame disrupted
				313	Blood	Insertion, ISKpn28	at +91bp	Reading frame disrupted
				318	Urine	Insertion, ISKpn14	-	Reading frame disrupted
3	Haeili et al.	2017	15	KP13	Wound	Insertion, IS1 like	at +120bp	Reading frame disrupted	doi:10.3389/fmicb.2017.02470
				KP12	Blood	Insertion, IS1 like	at +120bp	Reading frame disrupted
				KP16	Wound	Insertion, IS1 like	at +120bp	Reading frame disrupted
				KP01	Blood	Premature termination, nonsense mutation	at nt88	Reading frame disrupted
				KP04	Blood	Premature termination, nonsense mutation	at nt88	Reading frame disrupted
				KP07	Trachea	Premature termination, nonsense mutation	at nt88	Reading frame disrupted
				KP08	Blood	Premature termination, nonsense mutation	at nt88	Reading frame disrupted
				KP09	Trachea	Premature termination, nonsense mutation	at nt88	Reading frame disrupted
				KP10	Trachea	Premature termination, nonsense mutation	at nt88	Reading frame disrupted
				KP18	Blood	Premature termination, nonsense mutation	at nt88	Reading frame disrupted
				KP17	Trachea	Premature termination, nonsense mutation	at nt117	C39STOP
				KP15	Blood	Premature termination, nonsense mutation	at nt117	C39STOP
				KP02	Urine	Insertion, IS5 like	at +70bp	Reading frame disrupted
				KP11	Wound	Insertion, IS5 like	at +70bp	Reading frame disrupted
				KP06	Trachea	Insertion, IS1 like	at -60bp	In between start codon and promoter region
4	Zhang et al.	2018	2	XH209M		Insertion, IS26	at +68bp	Reading frame disrupted	doi:10.1089/mdr.2017.0291
				KP10M		Insertion, ISKpn14	at +97bp	Reading frame disrupted
5	Cannatelli et al.	2014	38	KP6303	Blood	Insertion, IS5 like	at nt75 (FW)	Reading frame disrupted	doi:10.1128/AAC.03110-14
				KP04C83	AF	Frameshift and premature termination	Δ18/27	Reading frame disrupted
				KP04C93	Blood	Frameshift and premature termination	Δ18/27	Reading frame disrupted
				KP04C62	Blood	Insertion, IS5 like	at +126 (FW)	Reading frame disrupted
				KP06C01	Urine	Point mutation	at nt109	G37S
				KP06C19	Blood	Point mutation	at nt109	G37S
				KP06C05	Urine	Point mutation	at nt109	G37S
				KP06C16	Urine	Point mutation	at nt109	G37S
				KP06C18	Blood	Point mutation	at nt109	G37S
				KP207-2	CVC	Insertion, IS5 like	at nt75 (RW)
				KP08C16	Urine	Nonsense, premature termination	at nt7	Reading frame disrupted
				KP08C24	Urine	Insertion, IS5 like	at nt75 (FW)	Reading frame disrupted
				KPKL1HU	Bile	Insertion, IS5 like	at nt75 (FW)	Reading frame disrupted
				KPKL52MG11	Blood	Large deletion		Yeilded no amplification with primers
				KPL171	Urine	Frameshift and premature termination	Δg47	Reading frame disrupted
				KP11C07	Urine	Insertion, IS5 like	at nt75 (FW)	Reading frame disrupted
				KP12C48	Urine	Frameshift and premature termination	Δ109/119	Reading frame disrupted
				KP9	Urine	Insertion, IS5 like	at nt75 (RW)	Reading frame disrupted
				KP20C14	Blood	Insertion, IS5 like	at nt75 (FW)	Reading frame disrupted
				KP20C26	Blood	Insertion, IS5 like	at nt75 (FW)	Reading frame disrupted
				KP23C07	Urine	Insertion, IS1F like	at nt105 (FW)	Reading frame disrupted
				KP23C12	LRS	Insertion, IS1F like	at nt105 (FW)	Reading frame disrupted
				KPTRAV	WEX	Large deletion	-400bp to 599bp	Gene deletion
				KPIAC	Blood	Point mutation	at nt71	L24H
				KP4603	Urine	Large deletion	ΔmgrB locus	Yeilded no amplification with primers
				KP4623	Urine	Large deletion	ΔmgrB locus	Yeilded no amplification with primers
				KP4566	LRS	Insertion, IS5 like	at nt75 (RW)	Reading frame disrupted
				KP4495	Blood	Insertion, IS5 like	at nt75 (RW)	Reading frame disrupted
				KP4569	Blood	Insertion, IS5 like	at nt75 (RW)	Reading frame disrupted
				KP4579	LRS	Insertion, IS5 like	at nt75 (RW)	Reading frame disrupted
				KP4594	Blood	Insertion, IS5 like	at nt75 (RW)	Reading frame disrupted
				KP4619	LRS	Insertion, IS5 like	at nt75 (RW)	Reading frame disrupted
				KP4620	LRS	Insertion, IS5 like	at nt75 (RW)	Reading frame disrupted
				KP4657	LRS	Insertion, IS5 like	at nt75 (RW)	Reading frame disrupted
				KP4697	CVC	Insertion, IS5 like	at nt75 (RW)	Reading frame disrupted
				KP4707	Blood	Point mutation	at nt83	C28Y
				KP4553	CVC	Insertion, ISKpn14	at nt124 (FW)	Reading frame disrupted
				KP4554	Blood	Insertion, ISKpn15	at nt124 (FW)	Reading frame disrupted
6	Giordano et al.	2018	24	ST512 (seq type)	Emergency medicine	Deletion, truncated protein	Δ109–119	Reading frame disrupted	doi:10.1016/j.ijantimicag.2017.10.011.
				ST512	Intensive care	Deletion, truncated protein	Δ109–119	Reading frame disrupted
				ST512	Intensive care	Deletion, truncated protein	Δ109–119	Reading frame disrupted
				ST512	Intensive care	Deletion, truncated protein	Δ109–119	Reading frame disrupted
				ST512	Intensive care	Deletion, truncated protein	Δ109–119	Reading frame disrupted
				ST512	Burn Centre	Deletion, truncated protein	Δ109–119	Reading frame disrupted
				ST512	Burn Centre	Deletion, truncated protein	Δ109–119	Reading frame disrupted
				ST512	Heematology	Deletion, truncated protein	Δ109–119	Reading frame disrupted
				ST512	Nephrology and dialysis	Deletion, truncated protein	Δ109–119	Reading frame disrupted
				ST512	Burn Centre	Deletion, truncated protein	Δ109–119	Reading frame disrupted
				ST512	Heematology	Deletion, truncated protein	Δ109–119	Reading frame disrupted
				ST512	General medicine	Deletion, truncated protein	Δ109–119	Reading frame disrupted
				ST512	Intensive care	Deletion, truncated protein	Δ109–119	Reading frame disrupted
				ST512	General medicine	Deletion, truncated protein	Δ109–119	Reading frame disrupted
				ST512	Intensive care	Deletion, truncated protein	Δ109–119	Reading frame disrupted
				ST512	Neurology	Deletion, truncated protein	Δ109–119	Reading frame disrupted
				ST37	Burn centre	Point mutation, premature stop codon	at nt7	A7T
				ST37	Cardiology	Point mutation, premature stop codon	at nt7	A7T
				ST512	Intensive care	Insertion, ISKpn25	at nt133	Reading frame disrupted
				ST512	Burn centre	Insertion, ISKpn25	at nt133	Reading frame disrupted
				ST512	Neurology	Insertion, ISKpn26	at nt75	Reading frame disrupted
				ST512	Infectious Diseases	Insertion, ISKpn26	at nt75	Reading frame disrupted
				ST512	Peadiatric Haematology	No mgrB mutation	-	mcr also is not present along with mgrB
7	Hamel et al.	2020	15		NA	Insertion, ISKpn26	Between nt 69 and 70	Reading frame disrupted	https://doi.org/10.1016/j.ijantimicag.2020.105930
					NA	Insertion, ISEc68	Between nt 69 and 70	Reading frame disrupted
					NA	Insertion, ISEc68	Between nt141 and 142	Reading frame disrupted
					NA	Insertion, ISKpn14	Between nt 33 and 34	Reading frame disrupted
					NA		-	Possible deletion
					NA	Insertion, IS1R	Various positions including promoter	Reading frame disrupted
					NA	Insertion, ISKpn25	Between nt 132 and 133	Reading frame disrupted
					NA	Insertion, IS903	One at promoter, one between nt 80-81	Reading frame disrupted, Promoter disrupted
					NA	Insertion, IS5	-	Reading frame disrupted
					NA	Single Nucleotide substitution	At nt 35	Phenylalanine replaced by Isoleucine
					NA	Single Nucleotide substitution	at nt 37	Glycine replaced by Serine
					NA	Single Nucleotide substitution	at nt 2	Lysine replaced by Valine
					NA	Insertion, Frame shift Mutation, premature termination	Between nt 85 and 86	Reading frame disrupted
					NA	Partial deletion		Reading frame disrupted
					NA	Complete deletion	-	Deletion
8	Giani et al.	2015	2		Blood	Frameshift and premature termination	Δnt109/119	Reading frame disrupted	DOI:10.1128/JCM.01017-15
					Blood	Insertion, ISKpn26	At nt75 (FW)	Reading frame disrupted
9	Jaidane	2017	13	C6	Urine	Insertion, IS1, missense mutation	F28C	Reading frame disrupted	https://doi.org/10.1128/AAC .01601-17.
				C7	Urine	Insertion, IS1, missense mutation	F28C	Reading frame disrupted
				C11	Blood	Missense mutation	F28C	F28C
				C12	Urine	Missense mutation	F28C	F28C
				C10	Catheter	Complete deletion		Gene Deletion
				C2	Urine	Insertion, reduced amino acid	ΔK2-V7;ΔT41	Reading frame disrupted
				C3	Urine	Insertion, reduced amino acid	F28C;ΔT40	Reading frame altered
				C4	Urine	Insertion, increased amino acid	F28C;ΔI41	Reading frame altered
				C8	Superficial Pus	Insertion, increased amino acid	F28C;ΔI40	Reading frame altered
				C9	Urine	Missense mutation	F28C	F28C
				C14	Urine	Missense mutation	F28C	F28C
				C13	Blood	Frameshift and premature termination	Δ24N	Reading frame disrupted
				C5	Urine	Missense mutation	F28C	F28C
10	Cheng et al.	2015	10	Col13	Sputum	Deletion	Unknown	Gene Deletion	doi:10.1128/AAC.04763-14.
				Col25	Bile	Insertion, IS10R	68 to 76nt	Reading frame disrupted
				Col27	Sputum	Insertion, IS10R	-27	Promoter disrupted
				Col33	Sputum	Insertion, IS10R	68 to 76nt	Reading frame disrupted
				Col11	Sputum	Insertion, IS5 like	-8	Promoter disrupted
				Col14	Blood	Deletion	Unknown	Promoter disrupted
				Col19	Urine	Insertion, IS10R	-27	Promoter disrupted
				Col26	Sputum	Insertion, IS5 like	-34	Promoter disrupted
				Col32	Sputum	Insertion, IS5 like	75 to 83nt	Reading frame disrupted
				Col31	Sputum	Insertion, IS5 like	-35	Promoter disrupted
11	Pitt et al.	2018	13	1_GR_13	Stool	Insertion, ISKpn 26 like	N25	Reading frame disrupted	DOI:10.1099/mgen.0.000158
				1_GR_12	Urine	Insertion, ISKpn 26 like	N25	Reading frame disrupted
				4_GR_12	Blood	Insertion, ISKpn 26 like	N25	Reading frame disrupted
				5_GR_13	Stool	Premature stop	at 30 nt	Reading frame disrupted
				7_GR_13	Stool	Insertion, ISKpn 26 like	N25	Reading frame disrupted
				10_GR_13	Blood	Insertion, ISKpn 26 like	N25	Reading frame disrupted
				11_BR_13	Urine	Insertion, IS1R	at -35	Reading frame disrupted
				12_BR_13	Bronchial secetion	Insertion, ISKpn13	N25	Reading frame disrupted
				13_GR_14	Bronchial secetion	Insertion, ISKpn 26 like	N25	Reading frame disrupted
				14_GR_14	Urine	Insertion, ISKpn 26 like	N25	Reading frame disrupted
				15_GR_13	Stool	Insertion, ISKpn25	at 145nt	Reading frame disrupted
				16_GR_13	Stool	Insertion, IS1R like	at -19	Promoter disrupted
				17_GR_14	Stool	Insertion, IS1R like	at -19	Promoter disrupted
12	Shankar et al.	2019	11	Kp2	Blood	Insertion	-	Reading frame altered	DOI:10.4103/ijmr.IJMR_2087_17
				Kp5	Blood	Insertion, IS1 family		Reading frame disrupted
				Kp6	Blood	Missense mutation, premature stop codon	28-30nt and 61-63nt	Reading frame disrupted
				Kp7	Blood	Insertion, IS5	-	Reading frame disrupted
				Kp8	Blood	Insertion, ISKpn14	-	Reading frame disrupted
				Kp9	CSF	Insertion, ISKpn26		Reading frame disrupted
				Kp12	Exudate	Missense mutation	82-84nt	C28G
				Kp14	Exudate	Missense mutation, premature stop codon	28-30nt and 61-63nt	Reading frame disrupted
				Kp15	Respiratory	Missense mutation	82-84nt	C28G
				Kp17	Respiratory	Missense mutation	1-3nt	M1R (No start codon?)
				Kp18	Respiratory	Missense mutation, premature stop codon	28-30nt and 61-63nt	Reading frame disrupted
13	Okdah et al.	2017	2	KP5	Wound	Insertion, ISEcp1	-	Reading frame disrupted	http://dx.doi.org/doi:10.1016/j.jgar.2017.02.004
				KP7	Urine	Deletion, complete loss	-	Deletion
14	Berglund et al.	2017	30	VN35	Trachea	Frameshift mutation, deletion	at ΔC70	Premature termination	https://doi.org/10.1016/j.ijantimicag.2017.11.012
				VN945B	Nasopharynx	Frameshift mutation, deletion	at ΔC70	Premature termination
				VN956B	Trachea	Frameshift mutation, deletion	at ΔC70	Premature termination
				VN974	Trachea	Frameshift mutation, deletion	at ΔC70	Premature termination
				VN978	Blood	Frameshift mutation, deletion	at ΔC70	Premature termination
				VN979	Trachea	Frameshift mutation, deletion	at ΔC70	Premature termination
				VN981	Nasopharynx	Frameshift mutation, deletion	at ΔC70	Premature termination
				VN55	Trachea	Insertion, IS10R	-26 and -27nt	Promoter disrupted
				VN963B	Blood	Insertion, IS10R	-26 and -27nt	Promoter disrupted
				VN971	Blood	Insertion, ISKpn26	74-75nt	Reading frame disrupted
				VN982	Pus	Insertion, ISKpn26	74-75nt	Reading frame disrupted
				VN983	Nasopharynx	Insertion, ISKpn26	74-75nt	Reading frame disrupted
				VN941	Trachea	Insertion, IS10R	76-77nt	Reading frame disrupted
				VN34	Trachea	Insertion, IS903	93-94nt	Reading frame disrupted
				VN48	Nasopharynx	Insertion, IS903	93-94nt	Reading frame disrupted
				VN54	Trachea	Insertion, IS903	93-94nt	Reading frame disrupted
				VN56B	Peritonial Fluid	Insertion, IS903	93-94nt	Reading frame disrupted
				VN969B	Trachea	Insertion, IS903	93-94nt	Reading frame disrupted
				VN972	Trachea	Insertion, IS903	93-94nt	Reading frame disrupted
				VN972B	Nasopharynx	Point Mutation	nt 142	Stop codon mutated (t>c), protein is 15aa longer
				VN929	Trachea	Point Mutation	nt 142	Stop codon mutated (t>c), protein is 15aa longer
				VN935	Nasopharynx	Point Mutation	nt 142	Stop codon mutated (t>c), protein is 15aa longer
				VN919	Nasopharynx	Point Mutation	nt 58	W20G
				VN928	Trachea	Point Mutation	nt 58	W20G
				VN932B	Trachea	Point Mutation	nt 58	W20G
				VN934B	Nasopharynx	Point Mutation	nt 58	W20G
				VN936	Trachea	Point Mutation	nt 58	W20G
				VN950B	Trachea	Point Mutation	nt 58	W20G
				VN954B	Trachea	Point Mutation	nt 58	W20G
				VN973	Trachea	Point Mutation	nt 58	W20G
15	Ghafur et al.	2019	16	1	Fish	Insertion, IS903 and IS903B	-	Reading frame disrupted	https://doi.org/10.1016/j.jgar.2018.09.005
				2	Poultry	Insertion, IS903B	Nt +46-+47	Reading frame disrupted
				3	Vegetable	Insertion, IS903B	-	Reading frame disrupted
				4	Vegetable	Insertion, IS903B	nt +44-+45	Reading frame disrupted
				5	Vegetable	Insertion, IS903B	nt +69-+70	Reading frame disrupted
				6	Poultry	Insertion, IS903B	-	Reading frame disrupted
				8	Fruit	Nonsense Mutation	60nt	Premature termination
				10	Vegetable	Point Mutation	135nt	Isoleucine to phenylalanine
				12	Poultry	Deletion	-	No PCR amplification
				18	Poultry	Nonsense Mutation	60nt	Premature termination
				21	Vegetable	Deletion	-	No PCR amplification
				23	Poultry	Deletion	-	No PCR amplification
				24	Fish	Deletion	-	No PCR amplification
				25	Vegetable	Deletion	-	No PCR amplification
				27	Poultry	Nonsense Mutation	90nt	Premature termination
				29	Fish	Deletion	-	No PCR amplification
16	Esposito et al.	2018	22	1 ST258/A2	CR-ICU ward	Insertion, IS5 like (FW)	nt 75	Reading frame disrupted	doi: 10.3389/fmicb.2018.01463
				3 ST101/B	CS-ICU ward	Point mutation	nt 95	V32G
				4 ST258/A2	CR-ICU ward	Insertion, IS5 like (FW)	nt 75	Reading frame disrupted
				6 ST45/F	CS-ICU ward	Insertion, IS903 (FW)	nt 69	Reading frame disrupted
				7 ST101/B1	CS-ICU ward	Point mutation	nt 50	L17R
				8 ST512/A4	M-ICU ward	Frameshift mutation	at Δg19	Reading frame altered
				9 ST392/C	CR-ICU ward	Point mutation	nt 139	W47R
				10 ST258/A2	M-ICU ward	Insertion, IS5 like (FW)	nt 75	Reading frame disrupted
				11 ST512/A	M-ICU ward	Frameshift mutation	at ΔG19	Reading frame altered
				12 ST512/A	IDD ward	Frameshift mutation	at ΔG19	Reading frame altered
				13 ST258/A1	CR-ICU ward	Nonsense mutation	nt 88	Premature termination
				14 ST512/A	M-ICU ward	Frameshift mutation	at ΔG19	Reading frame altered
				15 ST512/A	IDD ward	Frameshift mutation	at ΔG19	Reading frame altered
				16 ST258/A1	R-ICU ward	Nonsense mutation	nt 88	Premature termination
				17 ST512/A3	PO-ICU ward	Insertion, IS5 like (FW)	nt 75	Insertional inactivation
				18 ST258/A1	R-ICU ward	Nonsense mutation	nt 88	Premature termination
				19 ST512/A	M-ICU ward	Frameshift mutation	at ΔG19	Reading frame altered
				21 ST512/A	M-ICU ward	Frameshift mutation	at ΔG19	Reading frame altered
				22 ST512/A	M-ICU ward	Frameshift mutation	at ΔG19	Reading frame altered
				23 ST258/A1	CR-ICU ward	Nonsense mutation	nt 88	Premature termination
				24 ST512/A	M-ICU ward	Frameshift mutation	at ΔG19	Reading frame altered
				25 ST512/A	M-ICU ward	Frameshift mutation	at ΔG19	Reading frame altered
17	Pragasam	2017	4	CRKP3	Blood	Premature stop codon	At nt 81	Premature termination	doi: 10.3389/fmicb.2016.02135
				CRKP4	Blood	Deletion	nt 10	Premature termination
				CRKP6	Blood	Premature stop codon	At nt 81	Premature termination
				CRKP7	Blood	Deletion	nt 10	Premature termination
