# Supplementary material for: Pervasive gene deregulation underlies adaptation and maladaptation in trimethoprim-resistant E. coli
Source: mBio. 2023 Nov 30;14(6):e02119-23. doi: 10.1128/mbio.02119-23 (PMC10746255; doi:10.1128/mbio.02119-23)
Supplement: File S2 — Genome sequencing results for evolution of trimethoprim resistance in E. coli under high and low PhoQP activity levels. [file mbio.02119-23-s0002.xlsx]

## Sheet: Lineage 1 (high Mg)
		Tmp resistant isolates
Locus	Description	High Mg_1_R1	High Mg_1_R2	High Mg_1_R3
folA	Dihydrofolate reductase	C-35T	C-35T	C-35T
rpoS	RNA polymerase sigma factor RpoS	-	Trp148*	-

## Sheet: Lineage 2 (high Mg)
		Tmp resistant isolates
Locus	Description	High Mg_2_R1	High Mg_2_R2	High Mg_2_R3
folA	Dihydrofolate reductase	Trp30Arg	Trp30Arg	Trp30Arg
rapA	RNA polymerase‑binding ATPase and RNAP recycling factor	Asp789Val	Asp789Val	Asp789Val
pncB	Nicotinate phosphoribosyltransferase	-	Leu74Pro	-
narU/yddK	nitrate/nitrite transporter NarU/leucine‑rich repeat domain‑containing protein YddK	-	G→A (‑606/+92)	-
tdh	threonine dehydrogenase	-	-	G::+938

## Sheet: Lineage 3 (high Mg)
		Tmp resistant isolates
Locus	Description	High Mg_3_R1	High Mg_3_R2	High Mg_3_R3
folA	Dihydrofolate reductase	Pro21Gln	TAT::-11	TAT::-11
rpoS	RNA polymerase sigma factor RpoS	-	Glu155*	Glu155*
mntP–[yebQ]	mntP, rlmA, cspC, yobF, yebO, mgrB, yobH, kdgR, [yebQ]	Δ4,821 bp	-	-
dgcE	Putative diguanylate cyclase DgcE	-	Leu959Met	Leu959Met
pitA	metal phosphate:H(+) symporter PitA	-	Asn108Asp	Asn108Asp
leuA	2‑isopropylmalate synthase			Ala409Ala

## Sheet: Lineage 4 (low Mg)
		Tmp resistant isolates
Locus	Description	Low Mg_4_R1	Low Mg_4_R2	Low Mg_4_R3
folA	Dihydrofolate reductase	C-35T	C-35T	C-35T
mgrB	PhoQ kinase inhibitor	ΔA::+98	ΔA::+98	ΔA::+98

## Sheet: Lineage 5 (low Mg)
		Tmp resistant isolates
Locus	Description	Low Mg_5_R1	Low Mg_5_R2	Low Mg_5_R3
folA	Dihydrofolate reductase	C-35T	C-35T	C-35T
mgrB	PhoQ kinase inhibitor	ΔA::+98	ΔA::+98	ΔA::+98
rpoS	RNA polymerase sigma factor RpoS		ΔA::+628	ΔA::+628
yeaR	DUF1971 domain‑containing protein YeaR	IS186::+115	IS186::+115	IS186::+115
yobD/mntP	DUF986 domain‑containing inner membrane protein YobD/Mn(2(+)) exporter			G→T (+47/‑382)

## Sheet: Lineage 6 (low Mg)
		Tmp resistant isolates
Locus	Description	Low Mg_6_R1	Low Mg_6_R2	Low Mg_6_R3
folA	Dihydrofolate reductase	C-35T	C-35T	C-35T
mgrB	PhoQ kinase inhibitor	ΔA::+98	ΔA::+98	ΔA::+98
rpoS	RNA polymerase sigma factor RpoS	Gln251*
slp	Starvation lipoprotein		IS2::+253
spoT	bifunctional (p)ppGpp synthase/hydrolase SpoT			Arg194Ser
crl	RNA polymerase holoenzyme assembly factor Crl			IS1::+9

## Sheet: phoP Lineage 1 
		Tmp resistant isolates
Locus	Description	phoP_1_R1	phoP_1_R2	phoP_1_R3
folA	Dihydrofolate reductase	C-35T	C-35T	C-35T
pitA	metal phosphate:H(+) symporter PitA	Trp477*	Trp477*	Trp477*
crl	RNA polymerase holoenzyme assembly factor Crl	-	-	IS1::+9

## Sheet: phoP Lineage 2
		Tmp resistant isolates
Locus	Description	phoP_2_R1	phoP_2_R2	phoP_2_R3
folA	Dihydrofolate reductase	G-9A	G-9A	G-9A
rpoS	RNA polymerase sigma factor RpoS			Ile128Ser
rpsU/dnaG	30S ribosomal subunit protein S21/DNA primase	G→A (+68/‑43)	G→A (+68/‑43)
pitA	metal phosphate:H(+) symporter PitA			Gly126Cys

## Sheet: phoP Lineage 3
		Tmp resistant isolates
Locus	Description	phoP_3_R1	phoP_3_R2	phoP_3_R3
folA	Dihydrofolate reductase	G-9A	G-9A	G-9A
rpoS	RNA polymerase sigma factor RpoS	Ile128Asn
pheS	phenylalanine‑‑tRNA ligase subunit alpha	Ile175Asn
rpsU/dnaG	30S ribosomal subunit protein S21/DNA primase		G→A (+68/‑43)	C→A (+57/‑54)

## Sheet: Populations Lineage 1 
		Lineage 1: Population
		Mutation	Frequency
Locus	Description
folA	Dihydrofolate reductase	C-35T	0.133
		Trp30Arg	0.796
rpoS	RNA polymerase sigma factor RpoS	Ile128Asn	0.086
ykfM	uncharacterized protein YkfM	Ile80Ile	0.067
ykfM	uncharacterized protein YkfM	Phe78Leu	0.086
ykfM	uncharacterized protein YkfM	Val69Leu	0.093
ykfM	uncharacterized protein YkfM	His68Asn	0.157
hyi	hydroxypyruvate isomerase	Gly98Gly	0.735
acpP	acyl carrier protein	Asp57Gly	0.051
rsxC	SoxR [2Fe‑2S] reducing system protein RsxC	Arg629Arg	0.074
rsxC	SoxR [2Fe‑2S] reducing system protein RsxC	Ala632Ala	0.07
rsxC	SoxR [2Fe‑2S] reducing system protein RsxC	Ala642Ala	0.054
aroH	3‑deoxy‑7‑phosphoheptulonate synthase	Val35Asp	0.054
gatY/fbaB	tagatose‑1,6‑bisphosphate aldolase 2/fructose‑bisphosphate aldolase class I	C→A (‑30/+278)	0.214
gatY/fbaB	tagatose‑1,6‑bisphosphate aldolase 2/fructose‑bisphosphate aldolase class I	G→T(‑41/+267)	0.201
gatY/fbaB	tagatose‑1,6‑bisphosphate aldolase 2/fructose‑bisphosphate aldolase class I	G→T(‑66/+242)	0.094
gatY/fbaB	tagatose‑1,6‑bisphosphate aldolase 2/fructose‑bisphosphate aldolase class I	C→A(‑75/+233)	0.085
thiM/rcnR	hydroxyethylthiazole kinase/DNA‑binding transcriptional repressor RcnR	G→T(‑134/+89)	0.081
yohP/dusC	putative membrane protein YohP/tRNA‑dihydrouridine(16) synthase	A→C(+112/+261)	0.136
yfdL	serotype‑specific glucosyl transferase YfdI	Gln433Lys	0.128
yfdL	serotype‑specific glucosyl transferase YfdI	Arg434Ile	0.109
yfdL	serotype‑specific glucosyl transferase YfdI	Gln436Lys	0.116
ygfF/gcvP	putative oxidoreductase YgfF/glycine decarboxylase	T→G (‑149/+118)	0.086
obgE	GTPase ObgE	Ser75Arg	0.173
xanP	xanthine:H(+) symporter XanP	Gln12His	0.158
gltP/yjcO	glutamate/aspartate : H(+) symporter GltP/Sel1 repeat‑containing protein YjcO	C→T(+266/+376)	0.191
yjfF	galactofuranose ABC transporter putative membrane subunit YjtF	Gln331Lys	0.075

[truncated: 8 more sheets: Population Lineage 2, Population Lineage 3, Population Lineage 4, Population Lineage 5, Population Lineage 6, Population PhoP Lineage 1, Population PhoP Lineage 2, Population PhoP Lineage 3]
