# Supplementary material for: Pervasive gene deregulation underlies adaptation and maladaptation in trimethoprim-resistant E. coli
Source: mBio. 2023 Nov 30;14(6):e02119-23. doi: 10.1128/mbio.02119-23 (PMC10746255; doi:10.1128/mbio.02119-23)
Supplement: File S3 — Differential gene expression based on RNA-sequencing in TmpR-A, B, and C. [file mbio.02119-23-s0003.xlsx]

## Sheet: Complete RNA seq data 
Complete RNA seq Data
	TMPRA		TMPRB		TMPRC
Gene ID	log2FoldChange	pvalue	log2FoldChange	pvalue	log2FoldChange	pvalue
b0001	-0.587614	0.246195	-0.350959	0.394711	-0.761917	0.0805556
b0002	-0.570244	0.108452	-0.424478	0.0744259	-0.874377	2.1016e-05
b0003	-0.319188	0.448189	-0.115755	0.705785	-0.76882	0.000109128
b0004	-0.376514	0.34844	-0.513727	0.0701179	-0.20341	0.375867
b0005	-0.626814	0.100891	0.185755	0.613883	-0.500162	0.0830262
b0006	-1.34707	5.95573e-06	-0.293145	0.381149	-0.345738	0.203243
b0007	0.46586	0.312538	1.02857	0.0110541	-0.763932	0.000116132
b0008	-0.754696	0.00745192	-1.02341	1.93719e-05	0.0456783	0.833821
b0009	-0.0687768	0.807971	-0.100166	0.802748	-0.178339	0.441498
b0010	-0.184832	0.60858	0.0889028	0.826302	-0.686778	0.010009
b0011	0.579708	0.323015	1.07099	0.0107137	-2.14387	4.47662e-06
b0012	0.381382	0.557418	0.866499	0.0352015	-2.04869	2.31229e-06
b0013	-0.885258	0.108415	0.159551	0.518197	-1.53771	0.00328969
b0014	0.0547497	0.850236	-1.67185	1.61541e-09	-2.35327	4.03627e-28
b0015	0.229844	0.453237	-1.06361	0.000151795	-1.8574	1.43765e-24
b0016	-0.0686946	0.838249	-0.189144	0.568014	-1.04401	2.9397e-06
b0018	0.423308	0.139981	-0.244562	0.445346	-0.454862	0.222731
b0019	0.280554	0.334502	0.102167	0.707088	-0.764394	0.00249175
b0020	-0.415875	0.183683	0.335078	0.25118	-1.04534	4.58129e-08
b0021	-0.61327	0.153964	0.313026	0.341573	-1.21262	1.06467e-08
b0022	-0.655331	0.214747	-0.261879	0.412525	-1.18761	6.0395e-05
b0023	-0.321614	0.359601	-0.160967	0.608625	0.306705	0.480406
b0024	-0.16379	0.568098	0.204308	0.440634	-0.799883	0.0055778
b0025	-0.127233	0.658125	-0.271628	0.308536	-0.63092	0.00896468
b0026	0.064365	0.808801	-0.120054	0.61148	-0.676355	0.00125631
b0027	0.143764	0.588494	-0.0193738	0.942608	-0.4487	0.0151021
b0028	-0.244899	0.380636	-0.347853	0.201412	-0.417571	0.0559671
b0029	-0.524858	0.0881569	-0.17302	0.562219	-0.428742	0.0239434
b0030	-0.585041	0.263049	-0.439263	0.171901	0.714846	0.000382777
b0031	-0.455235	0.253481	0.132983	0.731842	-0.843135	0.00100022
b0032	-0.986927	0.0487247	0.158331	0.664461	-1.4114	4.6417e-05
b0033	0.461712	0.366038	0.651026	0.0974785	-1.43079	1.92324e-09
b0034	-0.646446	0.0125209	-0.743439	0.0157408	-0.267141	0.277053
b0035	-0.62191	0.119836	-0.163857	0.657156	-1.09394	1.19474e-06
b0036	0.0968058	0.852868	0.601793	0.111679	-2.29318	4.38185e-05
b0037	-0.615069	0.116417	0.252001	0.401347	-1.03541	4.17591e-05
b0038	-0.416897	0.284577	0.195999	0.566961	-0.921651	0.000838313
b0039	-0.307999	0.473787	0.308827	0.402336	-0.421378	0.0498338
b0040	-0.559528	0.30861	0.543475	0.135719	-1.39099	0.00387581
b0041	-0.777236	0.140552	0.0655029	0.856742	-2.06476	0.00018919
b0042	-0.214388	0.732706	0.629625	0.168643	-1.98357	0.00294801
b0043	0.321882	0.55425	0.46153	0.363026	-1.22223	1.00774e-06
b0044	0.156282	0.783212	-0.0768134	0.859625	-2.1296	0.000310406
b0045	-0.55444	0.371383	0.331543	0.440907	-1.87369	0.000195802
b0046	0.811852	0.155323	1.23846	0.00844224	-1.71464	2.97099e-08
b0047	0.347748	0.466566	0.873684	0.0321859	-1.90759	8.75888e-05
b0048	3.32623	4.72312e-23	0.961586	0.000819436	0.101875	0.719505
b0049	0.790153	0.0265832	0.199796	0.546825	-0.802585	8.01395e-06
b0050	-0.548649	0.0951345	-0.113308	0.709584	-0.799002	2.75815e-05
b0051	-0.488346	0.154399	-0.110942	0.69116	-0.709703	0.00159654
b0052	-0.133469	0.690574	0.0682721	0.8211	-0.636895	0.000625028
b0053	0.0252329	0.905472	0.314754	0.210817	-0.78014	0.00210699
b0054	0.09296	0.660083	0.423827	0.067747	-0.891417	0.000162876
b0055	-1.11833	0.00456367	-0.187933	0.530927	-0.666027	0.00577307
b0056	-0.708214	0.0474313	0.185755	0.668518	-1.48724	1.3149e-09
b0057	-0.408531	0.243027	-0.107841	0.722866	-1.44514	2.62299e-09
b0058	0.401047	0.174739	0.637152	0.0385437	-0.794566	0.000270781
b0059	0.757366	0.0468051	0.89974	0.0068589	-0.785301	1.06834e-05
b0060	0.225069	0.59192	0.759808	0.0287333	-1.45534	7.59024e-08
b0061	0.747723	0.116724	0.662445	0.103956	-0.851456	0.00701324
b0062	0.412296	0.276101	0.561366	0.0648946	-0.790602	0.000546145
b0063	0.619952	0.309983	1.08776	0.00870175	-1.97554	1.59484e-05
b0064	-0.00937349	0.976069	0.0951392	0.778308	-0.409416	0.131831
b0065	-0.360515	0.269878	-0.110878	0.626675	-0.820456	1.06909e-05
b0066	0.438222	0.417966	0.705447	0.0308614	-0.967637	8.43981e-05
b0067	-0.0595407	0.926137	0.682748	0.115957	-2.19325	0.000272604
b0068	-0.309817	0.55321	0.37512	0.344934	-1.66515	7.83074e-12
b0069	-0.284293	0.473993	-0.033827	0.932017	-1.11299	1.76303e-10
b0070	-0.79588	0.0397495	-0.0157127	0.964311	-1.02273	6.30066e-08
b0071	-0.398771	0.392806	0.306636	0.321256	-0.659204	0.00425002
b0072	-0.413214	0.400242	0.181876	0.640288	-0.807268	0.00893782
b0073	-0.100452	0.829091	0.416952	0.282299	-0.5695	0.0447593
b0074	-0.587747	0.172389	-0.102819	0.785221	-0.528886	0.0093582
b0075	-0.559071	0.35329	-1.52695	6.55717e-08	-1.52294	2.64153e-05
b0076	-0.735235	0.196955	-0.0311774	0.921859	-1.19392	1.26912e-06
b0077	-0.589299	0.278477	0.248705	0.486334	-0.844191	0.00800672
b0078	-0.80521	0.0665382	-0.438647	0.116242	-0.36331	0.0777723
b0080	-0.78915	0.0211337	-0.918421	0.000138588	0.287312	0.339241
b0081	-0.0735088	0.778598	-0.221555	0.508423	-0.955135	0.000204157
b0082	0.0669122	0.797093	-0.263647	0.314139	-0.910433	0.000852045
b0083	0.0223175	0.930058	-0.438624	0.148689	-1.12439	1.29207e-05
b0084	0.0536581	0.836787	-0.150861	0.671465	-1.22872	1.32553e-07
b0085	0.252778	0.41742	-0.107238	0.760665	-1.01763	1.14826e-05
b0086	0.230791	0.493683	-0.00187858	0.99569	-1.22061	2.46953e-09
b0087	0.325001	0.191018	-0.0998017	0.736949	-0.947414	2.18884e-05
b0088	0.218738	0.472983	-0.14934	0.63087	-0.94335	1.14087e-06
b0089	0.311713	0.233953	-0.111027	0.743846	-1.24548	4.17489e-08
b0090	0.572367	0.0422205	0.111734	0.763102	-1.43762	3.51518e-09
b0091	0.291102	0.397222	0.0893411	0.798385	-0.810417	0.00327951
b0092	0.376156	0.301064	0.041059	0.89915	-1.11828	0.000169058
b0093	0.619823	0.0230491	0.0357517	0.89738	-1.06107	8.15229e-07
b0094	0.175601	0.514581	-0.319115	0.30169	-0.816816	0.00638363
b0095	0.0365159	0.862625	-0.295755	0.11905	-0.478025	0.0332133
b0096	0.0874102	0.727425	-0.422905	0.0956263	-0.393695	0.205599
b0097	-0.326182	0.201353	-0.576195	0.0450756	-0.777598	0.00245748
b0098	-0.74942	0.000361412	-0.584	0.00802602	-0.414925	0.0720089
b0099	-0.840743	0.0322839	-0.0506743	0.879804	-1.29801	1.05306e-05
b0101	-0.406779	0.112314	-0.0123238	0.964594	-0.739383	0.000117968
b0102	-0.421143	0.0969744	-0.160941	0.578393	-0.42065	0.0933646
b0103	-0.458879	0.145432	-0.0998101	0.751795	-0.537266	0.030747
b0104	-0.304516	0.479681	0.310804	0.41561	-0.257089	0.258722
b0106	-0.689297	0.0834003	-0.0246752	0.929442	-0.970422	0.00150457
b0107	-0.937218	0.00652772	-0.156704	0.647671	-0.796474	4.87457e-05
b0108	-0.575974	0.310761	-0.250294	0.491963	-1.09788	0.00287438
b0109	-1.20329	0.00237567	-0.654664	0.0144413	0.0106931	0.969941
b0110	-0.484101	0.0876786	-0.799275	0.000323623	0.416196	0.18995
b0111	-0.221968	0.390466	-0.135242	0.667646	0.0545814	0.804905
b0112	0.0795594	0.730786	0.187808	0.561949	-0.558943	0.0143363
b0113	-1.43944	3.21385e-05	-0.683685	0.0164173	0.572408	0.0169544
b0114	-0.569124	0.0263278	-0.207358	0.312294	-0.0976854	0.712958
b0115	-0.214883	0.415244	0.0348625	0.88326	-0.375626	0.162679
b0116	-1.34776	1.07812e-05	-1.39854	1.31368e-11	-0.270907	0.15543
b0117	-0.165437	0.742728	0.487586	0.239624	-1.69125	8.69575e-14
b0118	-1.1009	0.000916644	-1.16855	2.05672e-11	-0.00744017	0.977438
b0119	0.696657	0.0706568	0.664936	0.0389088	-0.246594	0.446993
b0120	-0.277625	0.317925	-0.468113	0.119443	-0.602864	0.00342301
b0121	-0.734698	0.0119039	-0.842203	0.00371558	-0.716765	0.00043315
b0122	-0.392579	0.239125	-0.396	0.20604	0.348628	0.369874
b0123	0.0746985	0.861045	0.566779	0.131032	-0.863246	0.000154097
b0124	0.00166913	0.996603	0.845218	0.00310128	-1.59266	6.00983e-10
b0125	-0.55426	0.0330755	-0.405925	0.196644	-0.468547	0.100823
b0126	-0.490502	0.135245	-0.38546	0.187684	-0.197569	0.540377
b0127	-0.41966	0.116553	-0.261278	0.344778	-0.461069	0.00868841
b0128	-0.0558495	0.803978	0.0807317	0.771284	-0.260716	0.210528
b0129	-0.269709	0.305236	-0.0659808	0.799798	0.4327	0.241875
b0130	-0.879404	0.00501635	0.0386094	0.904154	-0.472523	0.0579829
b0131	-0.632499	0.0423008	-0.586083	0.02758	0.502175	0.185202
b0132	-0.747007	0.0519111	0.0148288	0.96985	-1.13142	0.000252144
b0133	-0.776975	0.0330313	-0.660176	0.0126463	0.100259	0.64932
b0134	-0.946904	0.0252894	-0.72231	0.00932605	-0.0453854	0.826758
b0135	-0.714494	0.135328	0.123754	0.769668	-1.39852	0.00057466
b0136	-0.129651	0.763325	0.129056	0.735448	-0.833712	0.0678189
b0137	0.0668306	0.862966	-0.0608588	0.893644	-0.565618	0.253942
b0138	0.0427461	0.920221	0.104248	0.781866	-0.593039	0.152246
b0139	-0.697726	0.138619	0.233584	0.615292	-1.50934	0.000589811
b0140	-0.226218	0.641028	0.0886778	0.832249	-0.897589	0.0607428
b0141	0.000419743	0.999203	-0.0746001	0.86827	-0.660162	0.0695533
b0142	-0.415438	0.293211	-0.182496	0.445945	-0.404378	0.112358
b0143	-0.668086	0.0455042	-0.317696	0.253554	-0.609513	0.00166111
b0144	0.0168397	0.955898	0.290298	0.182341	-0.652785	0.000404837
b0145	0.503545	0.0971627	0.152632	0.557632	0.543474	0.179363
b0146	0.0166566	0.943637	-0.145116	0.618914	-0.388895	0.0964359
b0147	-0.218624	0.575584	-0.125958	0.682721	-0.607036	0.0114428
b0148	-0.0162953	0.974886	0.391484	0.325944	-1.41643	2.69657e-07
b0149	-0.148587	0.644157	-0.182154	0.57784	-0.658346	0.00174775
b0150	-0.149989	0.46798	-0.0480614	0.885887	-0.729147	0.00162717
b0151	0.25222	0.639393	0.814216	0.0712104	-1.50629	4.99851e-06
b0152	0.0224155	0.966624	0.491825	0.217877	-1.50115	8.45254e-05
b0153	-0.264545	0.706579	0.649228	0.0957098	-2.06228	0.000342388
b0154	0.815443	0.00510473	0.831549	0.00153665	1.33231	4.25173e-08
b0155	0.240663	0.467913	0.569487	0.1231	-0.777038	0.000241714
b0156	-0.0823749	0.723705	-0.183788	0.501821	0.256931	0.604755
b0157	-0.277141	0.414498	-0.307434	0.366243	-0.682826	0.000803427
b0158	-0.53755	0.108381	-0.5964	0.0680299	-0.569986	0.00944257
b0159	-0.616312	0.0468197	-0.85114	0.00168447	-0.119812	0.624529
b0160	-0.925344	0.0018572	-0.584229	0.0328405	-0.299941	0.117665
b0161	-0.678292	0.0796649	-0.465516	0.0809443	-0.171212	0.490226
b0162	-1.02193	0.000309088	-0.598341	0.0662139	0.941393	0.00177586
b0163	-0.21073	0.597094	-0.118991	0.750103	0.106006	0.798395
b0164	-0.709463	0.0348658	-0.32796	0.301658	-0.671079	0.000497595
b0166	-1.01713	0.00139371	-1.06705	3.45959e-05	0.0583558	0.86922
b0167	-0.167376	0.674993	-0.0588641	0.864496	-0.754139	2.33339e-05
b0168	-1.05827	0.000577808	-1.03077	7.75906e-05	-0.157184	0.65146
b0169	-0.398373	0.116275	-0.7424	0.0102238	-0.366199	0.24209
b0170	-0.75317	0.0132598	-0.96043	0.00126154	-0.0682554	0.855059
b0171	-0.436581	0.0775432	-0.648352	0.0242763	-0.490164	0.0816081
b0172	-0.395129	0.169713	-0.273497	0.332328	-0.260772	0.494954
b0173	-0.170037	0.439519	0.143828	0.67113	-0.594113	0.0229656
b0174	-0.145675	0.491489	-0.500479	0.0398689	-0.0708867	0.851461
b0175	0.180137	0.406959	-0.10633	0.653571	-0.4032	0.0633776
b0176	0.151759	0.606675	-0.43324	0.194318	-0.592752	0.0380963
b0177	-0.147356	0.523889	-0.305849	0.218602	-0.481582	0.0621019
b0178	-0.128375	0.620405	-0.241317	0.37198	0.108786	0.762063
b0179	-0.147191	0.614478	-0.401477	0.129114	-0.230616	0.4335
b0180	-0.657632	0.0265093	-0.81736	0.01373	-0.39036	0.209991
b0181	-0.233658	0.448476	-0.386171	0.177846	-0.0375023	0.891331
b0182	-0.0175167	0.955126	0.0164328	0.95984	-0.094938	0.752871
b0183	0.225902	0.608812	0.21145	0.617431	-0.691549	0.00111976
b0184	0.172425	0.620958	0.150121	0.672208	-0.732663	0.00155027
b0185	-0.397525	0.180348	-0.456913	0.0687062	0.369401	0.229065
b0186	0.351438	0.263685	1.11781	1.22182e-06	-1.71183	5.0891e-09
b0187	0.586268	0.00847619	1.12979	1.6456e-05	-1.13732	3.77067e-10
b0188	-0.147198	0.800676	0.566033	0.143451	-1.8008	4.48135e-05
b0189	0.392075	0.108058	0.487148	0.0854615	-0.172838	0.660542
b0190	-0.638936	0.0128751	-0.0879625	0.765673	-0.0356756	0.894785
b0191	-0.0884307	0.704576	0.426937	0.0952094	-0.269384	0.178863
b0192	0.127266	0.603458	0.851757	0.00509235	-0.339209	0.165611
b0193	-0.203228	0.616876	0.233755	0.552917	-0.508846	0.0200029
b0194	-0.607731	0.0496202	-0.44441	0.0474178	-0.435147	0.0298765
b0195	-0.463701	0.197564	-0.328126	0.342556	-0.121868	0.642684
b0196	-0.933025	0.00300999	-0.673451	0.00656344	0.422276	0.218392
b0197	-0.209558	0.475855	-0.0538338	0.852733	0.0887388	0.729985
b0198	-0.0961098	0.725178	-0.203808	0.460092	-0.433361	0.0559608
b0199	-0.348946	0.252826	-0.0663077	0.849976	-0.576663	0.00726339
b0200	-0.619382	0.0104129	-0.552746	0.0818112	-0.0900409	0.727427
b0201	1.06842	0.00202302	0.398466	0.100583	-0.885056	0.122998
b0202	0.198753	0.572734	-0.54344	0.106074	-0.768576	0.00634851
b0203	0.265501	0.464758	-0.647775	0.0302676	-0.716429	0.00685755
b0204	0.971515	0.00461514	0.325844	0.22449	-1.15376	0.0999641
b0205	-0.0680882	0.855783	0.0869008	0.685099	-0.90627	0.00113404
b0206	-0.0786197	0.834303	0.0992619	0.680804	-0.966808	0.0007785
b0207	-0.315893	0.362118	0.0293523	0.916342	-0.187845	0.358354
b0208	-0.813935	0.000751805	-0.676033	0.0242468	-0.742775	2.87292e-05
b0209	-0.253304	0.411596	-0.165296	0.555726	-0.698365	0.0116034
b0210	-0.0301701	0.911771	0.128191	0.581002	-0.661181	0.00329835
b0211	-0.185096	0.463157	-0.488175	0.0591037	-0.197965	0.556336
b0212	-0.863352	0.00337652	-0.376195	0.235198	-0.676022	0.0122452
b0213	-0.603388	0.0121971	-0.259738	0.324722	-0.261906	0.337565
b0214	-0.553644	0.0268552	-0.405474	0.081204	-0.191843	0.572394
b0215	-0.814242	0.0177379	-0.270736	0.245124	-0.266254	0.33232
b0216	-0.00115817	0.997624	-0.0151751	0.945438	-0.822687	0.0042882
b0217	-0.334967	0.473334	0.277096	0.350424	-1.09509	1.67775e-05
b0218	-0.273962	0.581179	0.0823826	0.769885	-1.22703	0.00128318
b0219	0.15048	0.691604	0.748307	0.0201678	-0.643637	0.000657116
b0220	0.918379	0.00148395	0.747888	0.00317191	-1.47075	2.86925e-11
b0221	-0.306086	0.379188	-0.431463	0.121379	-1.37041	7.26469e-09
b0222	-0.535985	0.0723203	-0.510437	0.048597	0.0365143	0.912455
b0223	-0.454121	0.137449	-0.0473117	0.86274	-0.165278	0.584494
b0224	-0.629396	0.0218829	-0.40222	0.197755	-0.0524585	0.896215
b0225	-0.385136	0.184115	-0.261421	0.316114	0.126968	0.696669
b0226	-0.3157	0.169818	-0.420177	0.131321	-0.0281301	0.928083
b0227	-0.34038	0.274942	0.297063	0.201103	-1.23115	6.50947e-05
b0228	-0.795672	0.00388434	-0.559042	0.0643205	-0.541916	0.00435334
b0229	0.105756	0.859423	0.684373	0.109912	-1.96931	0.000188076
b0230	-0.355106	0.451161	0.244518	0.386994	-1.40223	5.6347e-08
b0231	-0.50845	0.1051	0.0750121	0.813384	-0.878479	1.50629e-05
b0232	-0.452192	0.336286	0.0618588	0.808169	-0.574919	0.045108
b0233	-0.320467	0.545227	0.124194	0.623117	-0.939854	0.00098893
b0234	-0.231791	0.690938	0.122529	0.57058	-0.95463	0.00629906
b0235	-0.224403	0.640518	-0.11948	0.598773	-0.791049	0.0110649
b0236	-0.64772	0.0976687	-0.127215	0.64537	-0.975806	1.63629e-05
b0237	-0.994995	0.000302287	-0.79733	0.000120669	-0.114094	0.66762
b0238	-0.732936	0.115692	-0.869728	1.97865e-05	0.132291	0.650756
b0239	-0.501039	0.069868	-0.285356	0.298881	-0.49931	0.00487615
b0240	-0.942786	0.00650345	-1.01628	0.000272939	0.970635	0.0475421
b0241	-0.891695	0.0562795	0.0456298	0.893131	-0.836744	1.8134e-05
b0242	0.166266	0.705975	0.280631	0.414497	-0.9703	0.000148696
b0243	-0.0886217	0.826116	0.273186	0.387488	-1.02044	2.28499e-06
b0244	-0.0519049	0.911273	0.0482638	0.832177	-0.670541	0.0188673
b0245	-0.00213695	0.996319	-0.131497	0.556338	-0.639527	0.0306096
b0246	-0.00213695	0.996319	-0.131497	0.556338	-0.639527	0.0306096
b0247	-0.00213695	0.996319	-0.132441	0.553189	-0.639527	0.0306096
b0248	-0.00213695	0.996319	-0.147804	0.508925	-0.639527	0.0306096
b0249	-0.00213695	0.996319	-0.147804	0.508925	-0.639527	0.0306096
b0250	-0.00388516	0.993224	-0.147804	0.508925	-0.639527	0.0306096
b0251	-0.00388516	0.993224	-0.147804	0.508925	-0.639527	0.0306096
b0252	0.00348556	0.993917	-0.12492	0.575624	-0.572908	0.0534792
b0253	0.00348556	0.993917	-0.12492	0.575624	-0.58456	0.0483559
b0254	0.00348556	0.993917	-0.12492	0.575624	-0.58456	0.0483559
b0256	-1.05956	0.0037764	-0.74392	0.0102278	-0.633637	0.00621437
b0258	-0.219273	0.576891	0.036126	0.877042	-0.0922969	0.69256
b0259	-0.530589	0.136224	-0.112078	0.726128	-0.38318	0.0825062
b0260	-0.0786552	0.857084	-0.0993861	0.656112	-0.573383	0.0556614
b0261	-0.0786552	0.857084	-0.0993861	0.656112	-0.573383	0.0556614
b0262	-0.0786552	0.857084	-0.0993861	0.656112	-0.585035	0.0501275
b0263	-0.0777595	0.858278	-0.0908312	0.684786	-0.576286	0.0545238
b0264	-0.17969	0.719206	0.124255	0.642423	-0.65123	0.0457313
b0265	-0.11952	0.787713	-0.00658018	0.979808	-0.656456	0.0432691
b0266	-0.0629005	0.884635	-0.0822214	0.714077	-0.555828	0.0656475
b0267	-0.0707715	0.869622	-0.0822214	0.714077	-0.567482	0.0593683
b0268	-0.0707715	0.869622	-0.0822214	0.714077	-0.567482	0.0593683
b0269	-0.0707715	0.869622	-0.0822214	0.714077	-0.567482	0.0593683
b0270	-0.0707715	0.869622	-0.0822214	0.714077	-0.579234	0.0536575
b0271	-0.0782344	0.856184	-0.0898142	0.689429	-0.586693	0.0509959
b0272	-0.0782344	0.856184	-0.0898142	0.689429	-0.586693	0.0509959
b0273	-0.0629005	0.884635	-0.0822214	0.714077	-0.579234	0.0536575
b0274	-0.189034	0.707282	0.222882	0.420617	-0.686921	0.0340144
b0275	-0.154283	0.731095	0.00348379	0.98928	-0.698062	0.0313051
b0276	-0.0689445	0.874545	-0.0822214	0.714077	-0.579234	0.0536575
b0277	-0.0689445	0.874545	-0.0822214	0.714077	-0.579234	0.0536575
b0278	-0.0689445	0.874545	-0.0822214	0.714077	-0.579234	0.0536575
b0279	-0.053255	0.90397	-0.0822214	0.714077	-0.579234	0.0536575
b0280	-0.053255	0.90397	-0.0822214	0.714077	-0.579234	0.0536575
b0281	-0.053255	0.90397	-0.074745	0.738711	-0.579234	0.0536575
b0282	-0.138525	0.719373	0.474501	0.0508169	-0.773579	0.000353501
b0283	-0.0815487	0.877898	0.730252	0.0846408	-2.00703	4.36088e-05
b0284	0.0932527	0.880463	0.764961	0.0507848	-2.22124	0.000155263
b0285	-0.279747	0.662923	0.561108	0.151787	-2.12033	0.00221139
b0286	-0.0481378	0.924974	0.472093	0.190158	-1.66835	1.02781e-05
b0287	-1.12178	0.000776427	-0.326882	0.347169	-0.929922	3.0372e-07
b0288	-0.457337	0.328152	-0.031887	0.901908	-0.929689	0.010517
b0289	-0.583056	0.155458	0.202748	0.419493	-0.800827	0.00189922
b0290	-0.0904025	0.796997	0.652893	0.037931	-0.602717	0.0118398
b0291	0.0162307	0.970138	0.612149	0.151937	-0.913753	0.0212969
b0292	-0.037856	0.948637	0.210652	0.605594	-0.545733	0.325358
b0293	-0.0507121	0.895577	0.247315	0.356651	0.33249	0.119388
b0294	-0.4816	0.311913	0.270907	0.374646	-1.12494	0.0291884
b0295	-0.407137	0.446779	0.43391	0.294443	-1.18643	0.0168435
b0296	-0.632968	0.208427	-0.201621	0.553834	-0.888445	0.0196722
b0297	-0.592838	0.230857	0.253956	0.480648	-1.4235	1.24114e-05
b0298	-0.0629345	0.910789	0.420813	0.305415	-0.668601	0.000401567
b0299	0.0825137	0.89291	0.5995	0.124033	-0.975585	0.000206943
b0300	-0.601006	0.219122	0.0723459	0.83144	-0.81593	2.62649e-05
b0301	-0.525715	0.292141	0.25862	0.399499	-1.17304	0.00256046
b0303	-0.220401	0.682784	0.280564	0.317682	-1.29663	0.00143647
b0304	-0.436482	0.124815	0.48632	0.175484	-1.52107	3.67958e-10
b0305	-0.638745	0.185299	0.118161	0.717185	-1.07784	0.00202777
b0306	-2.8803	1.82584e-23	-1.38933	1.63669e-06	0.280812	0.252456
b0307	-2.7727	1.1312e-19	-1.18603	4.46645e-07	-0.172677	0.667696
b0308	-2.0571	1.47089e-09	-0.556812	0.0973728	-0.244898	0.462917
b0310	-0.931143	0.0470572	0.241249	0.529792	-1.34548	0.00053371
b0311	-0.634671	0.138211	-0.286838	0.257632	-0.789189	0.00084573
b0312	-0.464091	0.228827	-0.299536	0.166768	-0.892839	0.000157242
b0313	-0.584535	0.171536	-0.175693	0.559243	-0.989277	5.56659e-08
b0314	-0.361386	0.400931	-0.272977	0.341094	-0.927883	0.00015433
b0315	-1.13959	0.0249048	-0.0449745	0.895587	-1.019	1.32729e-06
b0316	-1.05798	0.0144319	-0.211692	0.428954	-0.430774	0.0884956
b0317	-0.799766	0.0624266	0.0413506	0.886498	-1.26433	5.08208e-06
b0318	-1.22825	0.000318133	-0.150957	0.537006	-0.627988	0.0012224
b0319	-0.788617	0.107246	0.353171	0.35852	-0.763387	0.0211983
b0320	-0.431399	0.48949	0.402041	0.360326	-1.93706	0.000982596
b0321	0.225094	0.715073	0.85098	0.0197695	-1.88148	0.000335916
b0322	0.276198	0.548644	0.927834	0.0024743	-1.23195	7.43546e-05
b0323	-0.104922	0.859166	0.717602	0.0682219	-2.10501	3.63241e-05
b0324	-0.33318	0.479506	0.311263	0.408221	-1.34408	4.94043e-05
b0325	0.758569	0.00565805	1.14045	7.23367e-06	-1.64337	1.23131e-18
b0326	-0.757871	0.14081	0.171689	0.462734	-1.48578	0.00131952
b0327	-0.781076	0.0336567	-0.236809	0.429297	-1.01164	2.64945e-05
b0328	-1.05901	0.000413168	-0.544511	0.102384	-0.570018	0.0318018
b0329	-0.709411	0.039047	0.274469	0.376659	-2.40673	1.3016e-07
b0330	0.10256	0.837152	0.781883	0.027354	-1.84907	3.31106e-11
b0331	0.34851	0.481587	0.612362	0.0800266	-1.81092	6.53545e-06
b0333	0.931187	0.070968	1.1385	0.00371999	-1.77754	1.31155e-05
b0334	-0.31325	0.611182	0.481498	0.236696	-1.94527	0.00287667
b0335	0.199246	0.741548	0.811106	0.0605726	-2.03821	0.000295361
b0336	-0.185752	0.694465	-0.0063249	0.986616	-1.10792	3.31875e-09
b0337	-0.787014	0.0253555	-0.4524	0.099609	-0.373302	0.0839724
b0338	-0.857144	0.0462113	-0.0755391	0.835202	-0.811044	0.0038688
b0339	0.634912	0.277198	1.0594	0.0152272	-2.03968	9.6296e-16
b0340	0.34098	0.541026	0.938983	0.0229286	-1.72117	3.25072e-10
b0341	-0.30337	0.623228	0.535902	0.181155	-1.95328	0.00033188
b0342	-0.6018	0.183023	0.20195	0.568585	-0.99762	0.000853092
b0343	-0.67234	0.10903	0.127498	0.740395	-1.27185	8.82688e-06
b0344	-0.0574721	0.907238	0.567201	0.193156	-1.03652	0.00760808
b0345	0.470211	0.166368	0.700202	0.081483	-0.126459	0.573916
b0346	-0.382541	0.32797	-0.181273	0.599995	0.0458753	0.845781
b0347	1.17295	0.0316065	1.26954	0.0110337	-1.85582	1.37972e-11
b0348	0.738331	0.213572	1.14252	0.0204146	-2.41812	1.3239e-08
b0349	-0.785064	0.0623955	-0.0735001	0.739038	-1.45092	8.81393e-05
b0350	0.251399	0.609445	0.145629	0.60718	-1.34234	0.00104062
b0351	-0.477725	0.332436	0.29389	0.395188	-1.13412	0.00751977
b0352	0.0995124	0.861122	0.789988	0.050639	-1.92604	1.16856e-07
b0353	-0.142861	0.805356	0.614982	0.152696	-1.86746	0.00156473
b0354	-0.732116	0.00150889	-0.491053	0.0596903	-0.174398	0.453105
b0355	-0.32068	0.419916	0.252445	0.336264	-0.814504	7.94068e-05
b0356	-0.135008	0.629369	0.430417	0.141327	-0.464976	0.0114364
b0357	-0.384932	0.31875	-0.179477	0.492091	-0.473233	0.0804869
b0358	-0.88272	0.0891279	0.053566	0.849271	-1.41803	1.00161e-05
b0360	-0.669571	0.01669	0.0300786	0.92081	-0.346719	0.250984
b0361	-0.599311	0.0402475	0.143933	0.636116	-0.5288	0.0114499
b0363	-0.556492	0.194726	0.130694	0.622819	-1.50104	2.47377e-07
b0364	-0.840609	0.0647691	-0.0494522	0.877449	-1.37247	0.000179237
b0365	0.294756	0.586276	0.723288	0.140363	-1.93088	4.43218e-06
b0366	-0.230467	0.566401	0.0428221	0.89793	-1.24622	7.06362e-05
b0367	-0.354821	0.546294	0.626863	0.14868	-1.86012	0.00223021
b0368	-0.640468	0.13727	0.319716	0.367946	-1.33865	0.00149618
b0369	-0.736021	0.0496124	-0.278203	0.285006	-0.00560031	0.980825
b0372	0.0688301	0.910368	0.579711	0.154821	-0.931929	3.31285e-05
b0373	-0.179657	0.706813	0.3017	0.431008	-0.568289	0.00119092
b0375	-0.674451	0.0831675	0.234051	0.440498	-1.08758	0.0103687
b0376	-0.0563701	0.908801	0.715552	0.0492733	-0.131807	0.570031
b0377	-0.469117	0.138853	6.02674e-05	0.999793	-0.995614	4.98619e-07
b0378	-0.485731	0.114816	0.00868776	0.976753	-0.600767	0.0041636
b0379	-0.464838	0.112594	-0.019691	0.927712	-0.481347	0.0221324
b0380	-0.82642	0.00511322	-0.360877	0.0916286	0.532386	0.185442
b0381	-0.941257	0.00231422	-0.411583	0.099696	-0.222839	0.393466
b0382	-0.910247	0.000541761	-0.518879	0.095177	0.353225	0.431696
b0383	-0.694226	0.0144098	-0.402977	0.163849	-0.461381	0.039484
b0384	0.977676	0.000156637	1.32328	5.25321e-05	-2.06933	2.84463e-16
b0385	-0.26942	0.603737	0.615698	0.11018	-1.52799	0.00150276
b0386	-0.9318	0.00941307	-0.204277	0.441951	-0.311384	0.101807
b0387	-0.883548	0.00036675	-0.46583	0.126555	-0.376067	0.219025
b0388	-1.28416	1.38882e-05	-0.61123	0.0263365	-0.537371	0.00352635
b0389	-0.244818	0.370397	0.18164	0.478765	-0.902823	0.0052508
b0390	0.130547	0.660192	1.21511	0.000160708	-1.22477	1.65146e-06
b0391	-0.719837	0.00234155	-0.762733	0.014243	-0.0350841	0.925653
b0392	-0.970085	0.00412731	-0.0559418	0.816601	-1.00613	1.06634e-05
b0393	-0.966609	0.00929549	-0.204106	0.48716	-0.0612773	0.816988
b0394	-0.0180801	0.969373	0.681313	0.111381	-1.53195	5.06161e-05
b0396	-0.333017	0.283135	0.324297	0.386177	-1.14352	3.67201e-05
b0397	-0.348118	0.246016	-0.0561726	0.886529	-0.755454	0.000499486
b0398	0.0137555	0.974536	0.348017	0.398988	-0.488918	0.0348163
b0399	-0.617305	0.045072	-0.0348194	0.896221	-0.679709	0.00149821
b0400	-0.494008	0.131134	0.448525	0.182759	-1.03927	8.71317e-08
b0401	0.321283	0.474358	0.858683	0.0174695	-0.838157	0.00402096
b0402	-0.414441	0.150536	0.287241	0.403712	-0.69181	0.00136591
b0403	0.0423589	0.915053	0.508949	0.174568	-0.973546	7.26182e-05
b0404	-0.447306	0.115215	0.573035	0.0239441	-0.713964	0.000364233
b0405	-0.41006	0.321691	0.0622633	0.860232	-0.350589	0.219656
b0406	-0.817821	0.00236868	-0.590127	0.0829879	-0.18748	0.531565
b0407	-0.976163	0.000431754	-0.986441	0.00116351	0.21703	0.556927
b0408	-0.908948	0.00448009	-0.896095	0.000384891	-0.120199	0.558443
b0409	-0.418375	0.137119	-0.592354	0.0464297	-0.302106	0.292246
b0410	-0.792282	0.0447017	-0.230258	0.390157	0.0873841	0.707055
b0411	-1.59066	1.34683e-05	-1.5353	4.84769e-07	-0.286765	0.321268
b0412	-0.811208	0.0204066	0.147899	0.51819	-0.381953	0.0510668
b0413	-0.375258	0.076592	-0.311106	0.322817	-0.30852	0.0897809
b0414	-0.275722	0.429916	-0.310978	0.312828	-0.175951	0.456606
b0415	-1.24112	0.000159275	-0.901838	0.00175995	0.228549	0.368832
b0416	-1.24707	0.000145058	-1.00959	0.000749778	0.174511	0.464397
b0417	-0.751093	0.00298896	-0.389265	0.218865	-0.312554	0.193072
b0418	-0.314579	0.253284	0.116445	0.699974	-0.308444	0.275596
b0419	0.135138	0.518223	0.530625	0.0167441	-0.250472	0.375862
b0420	-0.673467	0.0568593	-0.303467	0.283054	-0.00796442	0.974079
b0421	-0.800541	0.00682762	-0.557624	0.0244788	0.253818	0.294166
b0422	-0.471774	0.0718493	-0.38123	0.088203	0.295982	0.331418
b0423	-0.499194	0.0599397	-0.00057547	0.998662	-0.0336753	0.8764
b0424	0.211711	0.533313	0.62074	0.0478308	-0.591898	0.00641607
b0425	0.122757	0.713317	0.495772	0.0947458	-0.706099	0.00252794
b0426	0.0433615	0.911301	0.532128	0.137252	-0.697952	0.0405344
b0427	-0.407526	0.276401	0.258425	0.433045	-0.367177	0.0784023
b0428	-0.171349	0.563341	-0.528394	0.0219327	-0.0475738	0.788066
b0429	-0.618655	0.033551	-0.651936	0.00471744	-0.185766	0.495061
b0430	-0.749625	0.00640234	-0.774048	0.000130166	-0.196158	0.499672
b0431	-0.903675	0.00520267	-0.796222	6.63282e-05	-0.114876	0.619955
b0432	-1.30014	1.40999e-05	-1.10324	1.63306e-08	-0.0508328	0.807791
b0433	-0.243791	0.583948	-0.0764132	0.836196	-0.100834	0.702041
b0434	-1.50621	5.37947e-05	-1.2473	0.000100457	0.251774	0.467614
b0435	1.03171	0.000520417	1.09864	8.88947e-05	-1.02668	0.0298517
b0436	-0.97669	0.000156782	-1.31144	2.65557e-06	-0.256474	0.463373
b0437	-0.0724235	0.737034	0.165436	0.491782	-0.347951	0.253418
b0438	0.260626	0.232137	0.259543	0.239092	-0.279774	0.372607
b0439	0.0747392	0.726286	-0.323488	0.141129	-0.91408	0.000796963
b0440	0.37224	0.281421	-0.388785	0.142175	0.602768	0.139857
b0441	-1.11696	0.000287488	-0.894322	0.000115452	-0.111103	0.66001
b0442	-0.267635	0.23961	-0.311945	0.306215	0.685684	0.00499365
b0443	-0.115718	0.743982	0.0874105	0.771234	-0.586644	0.00336241
b0444	-0.294377	0.371833	0.034942	0.912967	-0.0723618	0.710169
b0445	0.446688	0.244765	0.58863	0.114001	-0.774354	8.84071e-05
b0446	-0.0143611	0.958882	0.03325	0.926541	-0.354744	0.0601556
b0447	-0.227946	0.498615	0.133892	0.605647	0.0424558	0.816819
b0448	0.167065	0.658622	0.571221	0.106694	-0.738965	1.96736e-05
b0449	0.282013	0.50628	0.800981	0.058063	-1.4099	5.95698e-05
b0450	-0.281261	0.509918	0.269594	0.382724	-0.146547	0.73784
b0451	-0.418031	0.450111	0.46992	0.234178	-1.44551	0.00340737
b0452	-0.461047	0.15931	0.272546	0.369138	-0.0958664	0.728324
b0453	0.56806	0.0624205	1.05768	3.19542e-07	-1.46058	2.22495e-08
b0454	-0.511379	0.0768938	-0.0348886	0.885771	-0.427074	0.0147877
b0455	-0.0919949	0.822892	0.16419	0.547681	-0.059592	0.877225
b0456	0.230781	0.38721	0.683029	0.00953023	-0.748768	0.0105824
b0457	0.249884	0.24097	0.688994	0.0313443	-1.00732	8.2462e-07
b0458	-0.607368	0.0605397	-0.824813	0.00508023	-0.499852	0.102749
b0459	-0.596528	0.108583	0.218336	0.499211	0.107494	0.637419
b0460	-0.285916	0.283402	0.605673	0.0641111	-0.136964	0.4684
b0461	0.372399	0.139939	0.62272	0.0234476	-0.702216	0.00100532
b0462	-0.168004	0.514588	-0.156497	0.504168	-0.492177	0.059318
b0463	-0.783313	0.0204087	-0.423154	0.0920842	-0.224025	0.240683
b0464	-0.575122	0.120193	-0.153164	0.584681	-0.40556	0.0357953
b0465	-0.0996892	0.74452	0.0864209	0.797643	-0.47789	0.0215624
b0466	-0.00916148	0.98024	0.31965	0.279566	-0.402011	0.16498
b0467	-0.294717	0.510001	0.362671	0.367833	-1.30814	0.00016778
b0468	-0.284205	0.464709	0.125644	0.688605	-0.399313	0.128832
b0469	-0.855541	0.0246535	-0.133125	0.653209	0.54473	0.0672657
b0470	-0.363954	0.451809	0.220174	0.523216	-0.977911	6.1395e-05
b0471	-0.339384	0.310802	-0.0589053	0.850995	-0.252339	0.434081
b0472	-0.463976	0.256933	-0.0524615	0.873009	-0.265388	0.231303
b0473	0.290097	0.338056	-1.10682	2.12813e-06	-1.84986	7.31658e-18
b0474	-1.35069	0.000123103	-1.00634	7.78371e-05	0.603836	0.104248
b0475	0.00844819	0.980211	0.610409	0.0641577	-1.0513	3.12028e-08
b0476	-0.333654	0.204457	0.173183	0.56924	-0.122616	0.576251
b0477	-0.957936	0.00116226	-0.264859	0.423179	-0.124144	0.573577
b0478	-0.332297	0.304427	0.344776	0.241974	-0.770368	0.000306031
b0479	-0.315659	0.525156	0.471574	0.181407	-0.669511	0.012027
b0480	-0.490096	0.118178	-0.166388	0.574403	0.0471682	0.872986
b0481	-0.218458	0.384334	0.368864	0.293754	0.274902	0.196372
b0482	-0.100253	0.733717	0.361758	0.264944	0.0135065	0.944317
b0483	0.407032	0.072716	0.247152	0.409105	-1.03937	5.60653e-06
b0484	-0.0844419	0.753251	0.0298111	0.91754	-1.38668	3.58825e-09
b0485	0.246714	0.544295	0.280074	0.36057	-3.35423	2.59234e-11
b0486	0.666447	0.00446926	0.66437	0.0176056	-3.66642	5.6452e-25
b0487	0.0801261	0.815463	0.425683	0.188149	-1.00704	2.5434e-06
b0488	0.0164406	0.963533	0.528468	0.0782824	-0.793085	6.65484e-05
b0489	-0.227756	0.381089	0.254081	0.329111	-1.0621	0.000134141
b0490	-0.77722	0.0122427	-0.412393	0.0684566	0.380501	0.117663
b0491	-0.876292	0.00697879	-0.198766	0.514555	-0.105109	0.715739
b0492	-0.493746	0.17551	-0.702686	0.00620764	-0.594237	0.000950526
b0493	-0.915012	0.00428832	-0.608859	0.0269399	-0.59726	0.0057556
b0494	-0.291354	0.256768	-0.281614	0.312144	-0.38554	0.0431775
b0495	0.0406104	0.92598	0.623583	0.100258	-0.838831	0.0276415
b0496	0.325637	0.588583	0.893027	0.028416	-1.63352	0.000302629
b0497	-0.496221	0.412525	0.515204	0.17307	-1.94195	0.00711375
b0498	-0.340273	0.577204	0.490028	0.126545	-0.104701	0.860097
b0499	-0.638961	0.209378	0.433244	0.199809	-0.898708	0.126547
b0501	-0.240754	0.649564	0.519567	0.108174	-0.255509	0.655985
b0502	-0.470306	0.149781	0.203437	0.350167	0.0441225	0.893662
b0503	0.44556	0.411147	0.998232	0.0192866	-0.66247	0.153702
b0504	-0.560435	0.268361	0.337236	0.244065	-0.373628	0.464907
b0505	-1.16819	0.00875789	-0.213475	0.384304	-0.628198	0.221024
b0506	-0.338533	0.178317	-0.351854	0.220016	-0.303533	0.192704
b0507	-0.88611	0.0208974	0.043219	0.886562	-0.887144	0.0598215
b0508	-0.789993	0.117249	0.251796	0.347548	-0.537606	0.321864
b0509	-1.1154	0.0136147	-0.105124	0.668576	-0.702368	0.187479
b0511	-0.553827	0.275662	0.372502	0.154983	-0.575429	0.279782
b0512	-0.954875	0.0629092	0.0533231	0.840127	-0.194702	0.581683
b0513	-0.228001	0.66489	0.677584	0.0393646	-0.359051	0.566115
b0514	0.325932	0.559032	0.909914	0.0252184	-1.48985	0.00733548
b0515	-0.75367	0.0361248	-0.0954912	0.687641	-0.21711	0.538766
b0516	-0.673066	0.10796	-0.0447673	0.863008	-0.35204	0.383569
b0517	-0.49243	0.283031	0.192578	0.45492	-0.319014	0.517751
b0518	0.490642	0.442409	1.10427	0.0124069	-1.9855	0.000829963
b0520	0.747535	0.173661	1.08799	0.00878054	-1.02489	0.0630513
b0521	0.238749	0.686612	0.856706	0.02217	-0.963024	0.105621
b0522	-0.0428141	0.918316	0.520961	0.188235	-1.02108	0.00782527
b0523	-0.286885	0.62329	0.514419	0.188742	-1.45626	0.00950176
b0524	-0.762289	0.0125108	-0.385736	0.0871238	0.146638	0.430798
b0525	-0.975802	0.00530845	-0.755052	0.0165333	0.0599573	0.826799
b0526	-0.372785	0.342367	0.0713819	0.81325	-0.0132231	0.944042
b0527	-0.247457	0.610125	0.548502	0.0222792	0.083582	0.858741
b0528	-0.64242	0.0502844	-0.182838	0.375901	0.443788	0.019634
b0529	-0.968172	0.020885	-0.681645	0.012931	0.241232	0.214983
b0530	-0.217034	0.669563	0.417089	0.185852	-0.0888615	0.880821
b0531	-0.231107	0.681822	0.509862	0.0741001	-0.0313398	0.959617
b0532	-0.687452	0.218876	0.535228	0.156265	-0.902971	0.155658
b0533	-0.548796	0.33261	0.461583	0.184679	-0.271596	0.669591
b0534	-0.25709	0.661112	0.425176	0.262743	0.0990441	0.882103
b0535	-0.338386	0.52161	0.42611	0.0817391	0.0404169	0.943916
b0536	-0.00541551	0.992287	0.54532	0.0831427	0.39126	0.519904
b0537	-0.840437	0.019266	-0.0736177	0.813456	-0.469161	0.0266681
b0539	-0.128379	0.807542	0.526369	0.0531637	0.177317	0.775561
b0540	-0.213068	0.661371	0.294041	0.403774	-0.321331	0.117949
b0541	0.123087	0.832597	0.619648	0.108953	-0.835906	0.00149243
b0542	0.0519522	0.926807	0.559581	0.138623	-0.787974	0.000940328
b0543	0.101504	0.80568	0.416033	0.216893	-0.227549	0.7018
b0544	-0.073386	0.848384	0.597587	0.0528664	-0.503842	0.380547
b0545	-0.188962	0.537678	0.357572	0.185236	-0.451675	0.304276
b0546	-0.0932281	0.751514	0.363332	0.104313	-0.484498	0.135168
b0547	0.328862	0.450807	0.46005	0.160041	0.200295	0.744983
b0548	0.60183	0.23429	0.446106	0.255206	0.504667	0.446391
b0549	0.398987	0.393604	0.435895	0.223561	0.299179	0.642291
b0550	0.103346	0.804459	0.324063	0.306835	-0.0969563	0.880829
b0551	0.0611148	0.874263	0.440683	0.16609	-0.405273	0.532712
b0552	-0.546606	0.130251	-0.130241	0.675321	-0.388989	0.0775681
b0553	-0.611971	0.0852951	-0.181908	0.557449	-0.351486	0.110076
b0554	0.434522	0.354057	0.518669	0.137087	0.32057	0.631873
b0555	0.19234	0.59125	0.560706	0.0340357	0.0461984	0.939613
b0556	0.347035	0.374178	0.519118	0.0635007	0.388113	0.435501
b0557	0.400552	0.385237	0.412215	0.238362	0.713868	0.108557
b0558	0.218021	0.560314	0.537298	0.0540922	0.0328882	0.957056
b0559	0.333158	0.49046	0.462086	0.209381	0.205549	0.739504
b0560	0.264875	0.52266	0.525881	0.0868354	0.103145	0.871414
b0561	0.0207389	0.952	0.275556	0.302735	-0.339904	0.5558
b0562	0.00909874	0.981086	0.365974	0.224207	-0.304782	0.612591
b0563	0.371369	0.432868	0.424958	0.231902	0.200696	0.759869
b0564	0.380372	0.230146	0.835937	0.00239784	-0.167067	0.707099
b0565	0.149803	0.55512	0.695286	0.00758994	2.86263	9.8302e-46
b0566	0.30941	0.48226	0.386722	0.240608	0.0128743	0.982788
b0567	0.126236	0.700737	0.301329	0.266127	-0.284034	0.615626
b0568	0.0482608	0.888833	0.290209	0.450547	-1.13798	0.00276738
b0569	0.638028	0.167853	1.0902	0.00946051	-1.25201	0.00704405
b0570	-0.260572	0.429989	0.32621	0.352231	-0.380238	0.374667
b0571	-0.105035	0.720954	0.258351	0.26518	-0.00864916	0.973504
b0572	0.0143684	0.969092	0.431778	0.107212	-0.435002	0.457702
b0573	0.255319	0.503061	0.18094	0.499707	0.0637324	0.917403
b0574	-0.0743239	0.871514	0.616538	0.147064	-1.43641	0.0247332
b0575	0.348921	0.421341	0.7527	0.0676505	-1.286	0.0149328
b0576	-0.10416	0.774468	0.25427	0.338662	-0.0569712	0.777563
b0577	-0.567259	0.0405037	-0.430758	0.107528	-0.288899	0.119594
b0578	-0.611888	0.0330869	-0.70916	0.00226361	0.22674	0.310547
b0579	0.0652295	0.867532	0.32724	0.323342	0.15011	0.704175
b0580	0.667241	0.0204258	0.986382	0.000214121	-0.0376891	0.893073
b0581	0.50853	0.120602	1.30435	1.75184e-07	-1.30597	1.14767e-13
b0582	-0.0369257	0.90451	-0.0721499	0.814494	-0.788541	1.08812e-05
b0583	0.17523	0.618593	0.437135	0.132006	0.0697192	0.88851
b0584	0.495781	0.167571	0.850741	0.0384523	-0.583608	0.229969
b0585	0.00984341	0.97633	0.517409	0.0512399	-0.418457	0.470619
b0586	0.275828	0.623106	0.874441	0.0300108	-1.4703	0.00228367
b0587	-0.0153724	0.967877	0.480863	0.0761934	-0.409695	0.486652
b0588	0.0549975	0.880766	0.495005	0.0837659	-0.675143	0.196297
b0589	-0.0759913	0.897367	0.710885	0.106105	-1.63202	0.0166976
b0590	-0.213412	0.740243	0.574788	0.153962	-1.74182	0.00751777
b0591	0.97377	0.0795416	1.21941	0.00322206	-1.53035	0.00367802
b0592	0.535264	0.27913	0.961415	0.0122871	-1.13019	0.0420421
b0593	0.1839	0.685972	0.704676	0.0705617	-1.33996	0.0111485
b0594	0.512435	0.315581	0.933556	0.00990076	-1.41646	0.00471857
b0595	0.0516398	0.86282	0.284672	0.258471	-0.524832	0.302259
b0596	0.0810131	0.878329	0.72399	0.115475	-1.10776	0.057034
b0597	0.208798	0.527045	0.366752	0.155725	-0.199002	0.696375
b0598	-0.891472	0.0064747	-0.931309	5.79996e-06	-0.0848951	0.831703
b0599	-0.425817	0.294733	0.125756	0.733462	-0.545348	0.0389342
b0600	0.299823	0.279922	0.520852	0.123532	-0.295686	0.434464
b0601	0.0780225	0.827512	0.432123	0.222422	0.0373017	0.937028
b0602	-0.0715632	0.844864	0.46875	0.222932	-0.25026	0.651498
b0603	-0.250178	0.526488	0.489014	0.125091	-0.51077	0.381805
b0604	-0.344689	0.202428	0.276413	0.246829	-0.323665	0.192876
b0605	-0.826551	0.000567166	-1.11555	2.76725e-07	0.364727	0.205647
b0606	-0.560178	0.0517591	-0.497157	0.0263212	-0.0528879	0.815919
b0607	-0.0868425	0.72606	-0.0512555	0.83731	-0.107517	0.752647
b0608	0.152994	0.566207	0.895776	0.0104978	-0.723344	0.0665133
b0610	0.0903049	0.744911	0.212894	0.336405	0.477661	0.0256882
b0611	-0.323295	0.244824	0.0199572	0.934644	-0.129385	0.478069
b0612	0.115379	0.763165	0.549411	0.090651	-0.0192537	0.969482
b0613	0.197432	0.626521	0.459756	0.0957151	-0.412322	0.437876
b0614	0.52241	0.29821	0.777213	0.0602242	-1.05271	0.0515977
b0615	0.554605	0.186139	0.640751	0.0491272	-0.346965	0.505471
b0616	1.17578	0.00750662	1.14815	0.00497309	0.137456	0.772004
b0617	0.766936	0.103478	0.428441	0.228225	0.626461	0.284311
b0618	0.0641464	0.852735	0.40545	0.170724	-0.0574809	0.918684
b0619	-0.149189	0.598857	0.335328	0.305408	-0.516514	0.17705
b0620	0.46745	0.0496696	0.566253	0.00701158	1.47764	3.03508e-16
b0621	0.852643	0.0364967	0.948535	0.00636812	2.3932	3.62108e-11
b0622	0.572427	0.0549689	1.33874	2.80287e-05	0.561178	0.0111373
b0623	0.779026	0.0265796	-1.00468	3.46504e-05	0.0115377	0.977196
b0624	1.12762	0.0271304	0.0594751	0.803537	0.482287	0.0420889
b0627	1.03311	0.0400826	0.110498	0.70291	0.472015	0.0867655
b0628	-0.983414	0.0170043	-1.11018	5.7465e-06	0.402005	0.101384
b0629	0.865495	0.115371	0.270679	0.322219	0.258824	0.240386
b0630	0.540164	0.330563	0.0630879	0.821854	0.256571	0.195288
b0631	0.09611	0.810843	-0.540952	0.0276323	-0.247227	0.288915
b0632	-0.461088	0.300413	-0.416354	0.092846	0.424803	0.154784
b0633	-0.137602	0.777042	0.145437	0.613712	-0.487418	0.00793651
b0634	0.257753	0.450461	0.170666	0.561134	-0.239918	0.210319
b0635	0.218763	0.634825	0.220283	0.538672	-0.316571	0.0718278
b0636	0.125513	0.823761	0.405244	0.312078	-0.249618	0.151621
b0637	0.170164	0.717981	0.0372264	0.895225	0.408408	0.122651
b0638	1.01145	0.0383465	0.544513	0.032559	0.46916	0.0322802
b0639	0.620851	0.0956586	0.587189	0.0274542	0.254308	0.152425
b0640	0.277219	0.483315	0.238176	0.425215	0.0092385	0.966892
b0641	-0.0191534	0.946468	-0.110887	0.693531	-0.463521	0.0144904
b0642	-0.255418	0.272519	-0.194674	0.358978	-0.482683	0.0336527
b0643	-0.0614601	0.81795	0.26313	0.355244	-0.0562218	0.887613
b0644	0.135245	0.702453	0.447534	0.123124	0.0702582	0.721033
b0645	1.28281	0.0358999	0.653528	0.044612	0.69858	0.0374606
b0646	0.830458	0.172385	0.364221	0.208457	0.197769	0.394284
b0647	1.52419	0.0186931	0.572084	0.0851606	0.899548	0.0147957
b0648	0.720701	0.241107	0.563689	0.0750627	0.0803247	0.757208
b0649	0.518919	0.366226	0.305171	0.277921	0.0151972	0.952401
b0650	0.996991	0.092937	0.634042	0.0799488	0.29638	0.256593
b0651	-1.28266	0.00701047	-1.46722	1.16382e-10	0.65459	0.00999383
b0652	-0.352089	0.341686	-0.332341	0.269052	0.00360559	0.987535
b0653	0.118764	0.778534	-0.0139056	0.95797	0.0220496	0.902244
b0654	0.381746	0.430324	0.111092	0.731802	0.148762	0.586636
b0655	-0.885979	0.00141879	-0.614839	0.00245081	0.00427255	0.986989
b0656	-0.479527	0.187466	-0.121547	0.693844	-0.345542	0.136828
b0657	0.200072	0.693867	0.470704	0.197148	-0.702176	0.000491799
b0658	-0.270765	0.378551	-0.175024	0.517208	-0.767824	0.00240035
b0659	0.238526	0.435864	0.246911	0.417951	-0.802265	0.000332774
b0660	-0.12877	0.653185	-0.0809369	0.776585	-0.86889	0.000179815
b0661	-0.273709	0.478576	-0.144122	0.592391	-0.17193	0.400481
b0662	0.61353	0.0437337	0.943716	0.000370988	-0.590975	0.0102732
b0664	1.48381	0.000197083	0.710465	0.00077067	0.988126	3.51662e-07
b0665	1.36527	5.17736e-05	0.628604	0.00330948	0.909002	3.18171e-07
b0666	1.20624	0.0051115	0.555482	0.00636487	0.818784	0.000109062
b0668	1.27682	0.00817028	0.603532	0.0125665	0.913164	0.000420016
b0670	1.11105	0.0139648	0.528937	0.0159879	0.722033	0.00165696
b0672	1.11995	0.0103861	0.53572	0.0200914	0.726928	0.00301903
b0673	1.30524	0.00748008	0.554558	0.0187638	0.880259	0.000297943
b0674	-0.474222	0.170643	-0.410941	0.140006	-1.06206	5.31615e-06
b0675	-0.363639	0.432793	-0.186855	0.460299	0.318099	0.279466
b0676	-0.299937	0.371496	-0.110091	0.675648	0.159706	0.464907
b0677	0.300688	0.397252	0.507358	0.0434511	0.240614	0.227748
b0678	-0.0605171	0.876041	0.266634	0.352488	-0.296048	0.137237
b0679	0.0520593	0.879619	-0.190817	0.389426	0.357224	0.0730288
b0680	-0.741058	0.041836	-0.572223	0.0108202	0.0677556	0.79525
b0681	1.11718	0.0434613	0.774872	0.00155404	0.748669	0.000664055
b0682	1.64197	0.00913116	0.712276	0.0486366	1.22521	0.00203123
b0683	-0.52889	0.138779	-0.89158	0.000500624	0.489083	0.155728
b0684	-0.760261	0.104133	-0.852773	0.000547348	0.765684	0.0303748
b0685	1.25987	0.0253334	0.586196	0.0413475	1.05085	0.000279485
b0686	0.266167	0.572143	0.0306255	0.897847	0.520809	0.00770396
b0687	-0.293625	0.455881	-0.507204	0.0391119	0.0986283	0.6853
b0688	-0.427144	0.198716	-0.195907	0.356706	-0.100307	0.648479
b0689	1.36663	0.0153315	0.927244	0.000489514	1.00108	2.33431e-05
b0691	1.22728	0.0345998	0.68929	0.00969327	0.755157	0.00158021
b0692	0.854361	0.127865	0.606821	0.0726526	0.315954	0.312204
b0693	0.675113	0.212834	0.456571	0.130359	0.250373	0.334436
b0694	0.559789	0.331335	0.868606	0.0239483	-0.58452	0.00129581
b0695	0.28304	0.643187	0.773259	0.0433884	-1.30877	7.82014e-06
b0696	1.09007	0.0332156	1.23962	0.00110169	-0.139601	0.510053
b0697	0.494972	0.393217	0.81493	0.0473261	-0.882381	0.00185331
b0698	1.01322	0.0766804	1.16451	0.00288209	-0.30293	0.297939
b0699	1.48799	3.71105e-11	0.74009	0.00104061	-0.0906688	0.610978
b0700	0.0797839	0.883214	0.740492	0.0478991	-1.67022	0.000728436
b0702	0.9289	0.0140752	0.84811	0.0356274	-0.104214	0.632869
b0703	0.238247	0.637864	0.768352	0.056083	-1.28706	0.00132714
b0704	1.51468	5.18954e-08	0.606497	0.0360508	0.66573	0.00173238
b0705	1.22077	1.08617e-06	0.655958	0.0359462	0.409417	0.0751297
b0706	1.31116	1.247e-05	0.54485	0.0645531	0.492877	0.0446479
b0707	0.424268	0.243578	1.21838	0.000193705	-0.955227	0.000144863
b0708	0.537989	0.141499	1.35095	1.03455e-05	-1.31147	5.97783e-09
b0709	0.717306	0.0023193	0.727495	0.0494816	-0.00307073	0.986804
b0710	-0.0566335	0.871345	-0.123718	0.698859	-0.545833	0.00386749
b0711	0.133663	0.677119	-0.253144	0.314103	-0.521333	0.0037874
b0712	0.0924105	0.77376	-0.0870815	0.726803	-0.704349	4.11119e-05
b0713	0.289767	0.437327	0.326912	0.31841	-0.510527	0.00485295
b0714	0.56852	0.048892	0.423418	0.166665	0.021131	0.909231
b0715	1.25872	2.75288e-05	0.87403	0.00889629	0.377278	0.033199
b0716	1.15514	0.000108728	0.41036	0.122252	0.331852	0.136529
b0717	1.46509	1.11709e-05	0.449594	0.146226	0.71666	0.0112035
b0718	0.992692	0.00112562	0.54864	0.0970712	0.276939	0.229089
b0719	1.77346	4.38772e-07	0.835115	0.0125975	0.982984	0.000913449
b0720	-0.986177	0.00413365	-0.919708	6.12134e-08	0.106519	0.407252
b0721	-1.23281	0.000651795	-1.53094	1.37866e-11	0.588638	0.0168443
b0722	-1.33224	4.60232e-05	-1.64093	4.34473e-13	0.370201	0.0772358
b0723	-1.1958	7.17119e-05	-1.13624	8.05432e-07	0.196743	0.198468
b0724	-0.995732	2.22578e-05	-1.00151	0.000127951	0.313182	0.251597
b0726	-0.845669	0.018223	-1.00089	5.73636e-07	0.186766	0.272756
b0727	-0.813795	0.0175792	-0.935729	1.18475e-06	0.239789	0.238445
b0728	-0.921418	0.00431472	-1.04813	3.28426e-08	0.274554	0.143304
b0729	-0.764532	0.0173461	-0.836232	1.46718e-05	0.208446	0.281462
b0730	0.216535	0.571125	-0.190147	0.595122	-0.0249297	0.943535
b0731	0.969182	0.070183	0.80293	0.109044	0.0118704	0.98078
b0732	0.325113	0.374805	0.242032	0.510823	-0.0971528	0.771249
b0733	-0.352707	0.204908	-0.548087	0.0026506	-0.533464	0.000476884
b0734	0.0250249	0.923049	-0.275325	0.143119	-0.638104	3.86213e-05
b0735	0.39068	0.136969	0.0474563	0.826886	-0.121672	0.649961
b0736	0.841359	0.15789	0.234513	0.565346	0.276158	0.493144
b0737	0.38755	0.399013	0.0889297	0.765738	0.139989	0.625292
b0738	0.619479	0.203697	0.166761	0.575496	0.169633	0.559966
b0739	0.481616	0.212895	0.35159	0.183071	-0.357339	0.134887
b0740	-0.161557	0.539111	0.00618112	0.979796	-0.178379	0.484428
b0741	-0.211268	0.433522	-0.207914	0.404064	-0.129771	0.637065
b0742	-0.119778	0.7018	-0.166001	0.527465	-0.275443	0.164772
b0743	0.440104	0.379123	0.184324	0.534042	-0.0523456	0.839834
b0744	0.541825	0.290538	0.17233	0.564246	0.137496	0.606779
b0745	0.508274	0.328745	0.0965701	0.744536	0.0704089	0.798733
b0746	0.672648	0.248387	0.185959	0.64179	0.219029	0.554269
b0747	0.72715	0.223173	0.262246	0.539417	0.259114	0.515854
b0748	0.735282	0.239027	0.130898	0.76938	0.185978	0.655674
b0749	0.945218	0.189885	0.225953	0.665308	0.351875	0.497968
b0750	0.293679	0.491798	0.163824	0.561134	0.0458367	0.856141
b0751	0.229177	0.449753	0.337127	0.20954	-0.225583	0.279957
b0752	0.243221	0.446307	0.190989	0.476659	-0.297599	0.201952
b0753	0.642326	0.00975021	1.23936	2.77157e-08	-2.16682	2.49163e-32
b0754	-1.31292	6.09878e-06	-0.829682	0.000247943	0.257903	0.417311
b0755	-0.733575	0.000288498	-0.439066	0.0429615	-0.0968403	0.762535
b0756	0.0396111	0.872115	0.337634	0.108708	0.166944	0.442556
b0757	0.16364	0.508257	0.587124	0.0100289	0.206194	0.373726
b0758	0.183262	0.529821	0.613182	0.0136755	0.289334	0.303444
b0759	0.0110641	0.970183	0.592774	0.0143777	0.231853	0.283965
b0760	-0.406387	0.269594	-0.373007	0.167213	-0.335833	0.140859
b0761	-0.417191	0.253713	-0.249657	0.385184	-0.0909148	0.715832
b0762	0.419436	0.483058	0.232426	0.604118	-0.0262423	0.95274
b0763	-4.91199	2.1034e-62	-3.664	1.58904e-09	-2.85419	2.25714e-11
b0764	-2.34191	1.11848e-12	-2.21212	1.06711e-09	-2.26799	8.54837e-21
b0765	-1.78684	1.4072e-06	-1.60922	1.53384e-08	-1.90979	1.1827e-16
b0766	-0.337259	0.418736	-0.439493	0.146341	-0.380733	0.185289
b0767	0.0784653	0.812725	0.482582	0.0274207	-0.556035	0.00237635
b0768	0.430597	0.467759	0.450292	0.330463	-0.0626549	0.9007
b0769	0.567449	0.404313	0.39129	0.465674	0.0381643	0.945671
b0770	0.358769	0.545566	0.320513	0.471713	-0.151059	0.753939
b0771	0.208619	0.678801	0.368114	0.343407	-0.216582	0.596727
b0772	-0.497533	0.154612	-0.304131	0.320636	-0.378197	0.167212
b0773	-0.030846	0.931499	0.152123	0.628206	-0.514597	0.065137
b0774	0.723797	0.0954789	0.801857	0.081506	-0.772216	0.0885571
b0775	0.516473	0.140221	0.804112	0.03101	-0.769525	0.0416719
b0776	0.592383	0.0919894	0.857565	0.0193301	-0.935219	0.0185817
b0777	0.922925	0.102295	0.655491	0.200702	0.117155	0.826504
b0778	0.438287	0.455894	0.362035	0.421612	0.136339	0.756887
b0779	0.252324	0.288063	0.663567	0.0025725	-0.633876	0.00177438
b0780	0.430911	0.386348	0.452786	0.243792	-0.00259707	0.994454
b0781	1.7955	0.000173636	1.30002	0.00682534	1.53336	0.00190128
b0782	2.19619	2.51563e-07	1.57847	0.000172585	1.78682	4.0119e-06
b0783	1.97853	7.86786e-06	1.31257	0.00362324	1.4218	0.000788535
b0784	1.40669	0.0152698	0.858378	0.131881	0.903859	0.107119
b0785	1.23545	0.0253051	0.922503	0.0704572	0.68915	0.178512
b0786	0.759752	0.000362214	1.19396	7.93581e-08	-0.0243701	0.918222
b0787	0.573574	0.316076	0.607797	0.181913	-0.0179777	0.96962
b0788	0.454765	0.324513	0.612473	0.0967549	-0.415418	0.289189
b0789	0.259058	0.397684	0.643918	0.0384937	-0.966779	0.00424674
b0790	0.584378	0.117968	0.722622	0.0652199	-0.798706	0.034787
b0791	0.385697	0.195141	-0.071642	0.766854	-0.00704686	0.977996
b0792	1.16719	0.000174552	0.88823	0.00271025	-0.00442952	0.983696
b0793	1.51028	1.57948e-06	1.24847	5.08994e-05	0.172093	0.455041
b0794	1.58308	2.25759e-10	1.53021	6.84146e-10	0.348403	0.0900926
b0795	1.69571	1.73827e-13	1.88298	3.02533e-12	0.756745	0.00135888
b0796	1.03273	0.000158611	1.57168	0.000120352	0.562017	0.0239393
b0797	-0.364925	0.339187	0.622332	0.146827	-0.637585	0.00145245
b0798	0.0896145	0.825555	0.94484	0.0775218	0.201064	0.495817
b0799	-0.199691	0.506093	0.0653246	0.858707	-0.415633	0.020734
b0800	0.031948	0.916002	0.257332	0.425523	-0.110309	0.617446
b0801	-0.101703	0.74004	0.10416	0.782495	-0.0675479	0.73442
b0802	0.750644	0.171891	1.6181	0.00706936	0.00819326	0.984494
b0803	0.567576	0.23946	1.79541	0.00120052	-0.102095	0.78156
b0804	0.469852	0.409355	1.67351	0.00550154	0.00809161	0.984469
b0805	0.76452	0.0404796	1.53283	0.00897573	-0.548791	0.146382
b0806	0.550211	0.160648	1.63382	0.000586996	-0.530926	0.0271359
b0807	0.0465928	0.898611	1.09552	0.0404803	-0.114699	0.719195
b0808	0.365536	0.232641	1.29521	0.00463788	-0.940742	0.00162983
b0809	-0.455084	0.0983106	0.184245	0.691725	0.16009	0.448526
b0810	-0.287959	0.37829	0.3587	0.4946	0.239025	0.392854
b0811	-1.12061	0.000173967	-0.949672	0.00234875	-0.116858	0.663886
b0812	0.207465	0.36328	0.872333	7.41325e-05	-1.85924	7.3238e-14
b0813	0.933932	0.00103281	1.51294	0.00303394	-0.0619261	0.817178
b0814	0.726767	0.0011747	1.55629	8.15845e-08	0.105944	0.760535
b0815	1.12385	0.00218369	1.70875	0.000701776	0.225473	0.442895
b0817	0.719029	0.0301535	1.21712	0.00851111	0.0993219	0.600816
b0818	0.832583	0.0148734	1.34174	0.00505283	0.0685204	0.750946
b0819	0.398499	0.174917	0.640004	0.177534	0.209395	0.447541
b0820	-0.193445	0.467656	0.265903	0.473413	-0.32385	0.171442
b0821	0.886884	0.00362718	1.20234	0.0105079	-0.28114	0.228927
b0822	1.12167	0.00278497	1.56833	0.00222803	0.23588	0.389797
b0823	0.827935	0.000385219	0.964315	0.0314348	-0.189137	0.442013
b0824	1.45962	4.95504e-07	1.80163	0.000617942	0.206848	0.522554
b0825	1.01133	0.00625621	1.43079	0.00293841	0.186621	0.484109
b0826	0.212221	0.473693	0.682808	0.0928019	-0.35542	0.0464866
b0827	-0.0989785	0.755827	0.484716	0.216928	-0.459176	0.013702
b0828	0.191549	0.52386	0.484877	0.253746	-0.233224	0.308933
b0829	0.171882	0.543313	0.290317	0.482845	-0.477183	0.015506
b0830	0.0782394	0.797924	0.306199	0.415274	-0.224116	0.219112
b0831	0.669077	0.0303371	1.04727	0.0248204	0.0195646	0.935452
b0832	1.17976	0.00161138	1.60831	0.00177448	0.320398	0.234592
b0833	0.835712	0.00420576	1.48708	0.00268794	-0.117593	0.730472
b0834	0.930831	0.00517212	1.60092	0.0011639	-0.024711	0.944834
b0835	0.381673	0.23255	0.952083	0.0464796	0.149065	0.463401
b0836	1.06875	0.00120329	0.632288	0.0460576	-0.483971	0.283298
b0837	0.929436	0.00048091	1.32899	0.000280276	-0.370027	0.113614
b0838	0.0287768	0.917361	0.500225	0.155166	0.182297	0.418206
b0839	1.05188	6.51631e-06	1.80039	3.72288e-13	0.874664	0.000259293
b0840	0.775051	0.00919451	1.27591	0.00106537	0.510987	0.00726523
b0841	1.93817	2.28334e-07	2.2902	9.23821e-08	1.66494	2.70277e-09
b0842	0.880566	0.00414122	1.50532	0.000515676	-0.0735773	0.755374
b0843	1.21271	0.0014308	1.73647	8.53081e-05	0.401581	0.0900019
b0844	0.0378464	0.884524	0.483989	0.225462	-0.282757	0.110031
b0845	0.538597	0.0436911	1.03817	0.0131908	-0.477385	0.0522641
b0846	0.697839	0.0232748	1.11956	0.0062373	0.113286	0.510103
b0847	0.337025	0.249881	0.75949	0.0644829	0.0182756	0.915886
b0848	1.34111	0.00139806	1.86517	5.10974e-05	0.426975	0.147816
b0849	1.33133	0.00172207	1.90486	3.0865e-05	0.416582	0.152868
b0850	0.962024	0.00920658	1.3973	0.00212446	0.102924	0.647402
b0851	0.07982	0.797298	0.406699	0.334177	-0.403332	0.0456947
b0852	0.450136	0.0578398	0.948785	0.0288981	-0.500662	0.0224553
b0853	0.779655	0.0202884	1.25751	0.00360162	0.417475	0.032351
b0854	0.64326	0.027857	1.16953	0.00260261	-0.442514	0.1302
b0855	0.768768	0.0206169	1.38795	0.00103167	-0.158863	0.571827
b0856	1.22089	0.00200804	1.83118	4.94478e-05	0.243523	0.453304
b0857	1.39479	0.000244067	1.89826	3.00088e-05	0.308568	0.339686
b0858	1.39557	0.000785248	2.02987	1.07398e-05	0.531808	0.0680871
b0859	1.30017	0.00122332	1.86757	7.80396e-05	0.395024	0.221279
b0860	0.634326	0.0650122	1.22464	0.00419119	-0.160684	0.464155
b0861	0.471036	0.104672	0.81383	0.0243014	-0.708629	0.0018725
b0862	0.449804	0.138802	0.854779	0.00541073	-0.70815	9.96789e-05
b0863	-0.00579062	0.978685	0.591854	0.0321087	-0.871024	0.000175543
b0864	0.294841	0.287076	0.74018	0.0474326	-0.559042	0.00481257
b0865	-0.0185431	0.940815	0.540609	0.0454084	-1.25496	1.01649e-08
b0866	0.186934	0.524625	0.856355	0.0152646	-0.485665	0.020867
b0867	0.178839	0.553462	0.70572	0.0325718	-0.564661	0.00375754
b0868	0.419716	0.116445	1.06382	0.00695179	-0.320445	0.197683
b0869	0.24908	0.358727	0.671606	0.0729867	-0.423405	0.0312735
b0870	0.290369	0.3381	0.772328	0.0154564	-0.57207	0.0026843
b0871	0.261287	0.251358	1.14009	2.41197e-05	-1.91163	1.60037e-19
b0872	3.00419	2.9592e-22	2.91456	7.30271e-18	1.58716	5.25528e-06
b0873	3.61258	3.41403e-30	3.42566	1.93536e-16	1.82345	8.58294e-05
b0874	1.04974	0.00266595	1.72124	4.77993e-05	0.126222	0.663596
b0875	0.998432	0.000744143	1.60592	0.000155672	0.0264916	0.930939
b0876	0.450847	0.0774048	0.956186	0.00461784	0.360537	0.0578084
b0877	1.77104	6.16893e-15	2.38393	3.67469e-13	2.92362	4.46565e-19
b0878	0.610538	0.0444085	0.924371	0.0149629	-0.323248	0.0873384
b0879	0.591319	0.0107467	0.957883	0.0258427	-0.51661	0.0156891
b0880	1.20919	0.00102779	0.102393	0.757782	-0.261607	0.534671
b0881	0.487139	0.154326	0.831468	0.0170797	0.189355	0.316806
b0882	0.150753	0.541361	0.18066	0.362141	-0.0931694	0.64895
b0883	1.33542	0.000599253	1.85428	3.58318e-05	0.515592	0.192743
b0884	1.12648	0.00319778	1.58812	0.000334377	0.662807	0.0076554
b0885	0.999415	0.0077067	1.63866	0.000120099	0.495245	0.0525405
b0886	0.173232	0.553068	0.470521	0.208828	-0.215699	0.26492
b0887	0.0327935	0.897381	0.604136	0.123715	-0.563662	0.11087
b0888	-0.119875	0.671103	0.297794	0.44274	0.30574	0.103279
b0889	0.246038	0.414617	-0.00355648	0.99053	0.0955163	0.715832
b0890	0.289995	0.178044	0.469014	0.115957	-0.656887	0.00610781
b0891	0.298637	0.289451	0.648806	0.0864086	0.0215015	0.90791
b0892	0.171724	0.565208	0.581182	0.126431	-0.245511	0.197281
b0893	-0.205184	0.334849	-0.250133	0.265967	0.167609	0.601281
b0894	2.90221	8.40418e-42	2.60583	3.46829e-27	2.62323	5.62873e-15
b0895	2.81669	5.46316e-21	2.55499	6.57287e-25	2.64148	4.97409e-26
b0896	2.64647	4.14378e-17	2.48847	2.63171e-22	2.65747	1.45816e-32
b0897	0.88486	2.12247e-05	0.827571	0.000455784	-2.3242	7.48214e-21
b0898	1.21404	0.000967678	1.85719	6.24465e-05	0.518112	0.12324
b0899	0.718356	0.0210334	1.30034	0.00235163	0.0838609	0.76681
b0900	1.19631	0.00238078	1.76895	9.19647e-05	0.494878	0.189035
b0901	1.15385	0.00479038	1.76653	0.000156133	0.368899	0.358613
b0902	0.0765755	0.766435	0.469688	0.252266	0.556969	0.0437103
b0903	0.0732393	0.776883	0.0550319	0.783696	-0.577208	0.000287907
b0904	0.509318	0.146151	0.441407	0.247398	-0.634814	0.0244995
b0905	-0.129205	0.6201	0.322004	0.397189	0.0209438	0.928912
b0906	0.960697	0.000670179	1.56411	0.000473377	0.105528	0.613787
b0907	-0.338413	0.248186	0.0933384	0.777043	0.0430354	0.854336
b0908	0.079914	0.713783	0.531622	0.178351	0.123766	0.500462
b0909	1.30257	0.00014278	1.97672	1.42017e-05	0.614192	0.00747623
b0910	0.439521	0.0580994	0.745292	0.0699938	-0.286644	0.192968
b0911	-0.462049	0.0776681	-0.619218	0.00273282	-0.552316	0.0031746
b0912	-0.0843012	0.773332	0.0993136	0.779075	0.0978858	0.78642
b0913	0.708396	0.00442453	1.36598	0.00231283	0.0173576	0.939943
b0914	-0.281931	0.363724	-0.0260992	0.935188	-0.376072	0.0406212
b0915	0.514263	0.0222677	0.890012	0.0236014	-0.226283	0.222664
b0916	0.71522	0.0130521	1.31583	0.00292677	0.160448	0.351147
b0917	0.938218	0.00463426	1.51721	0.000477081	0.822679	6.61819e-06
b0918	-0.155265	0.521324	0.195038	0.608915	0.371866	0.0701185
b0919	0.36793	0.291698	0.291595	0.420458	-0.0628441	0.87987
b0920	0.614904	0.116232	0.832258	0.0251547	0.308847	0.396162
b0921	0.384269	0.157415	0.928958	0.0223101	0.204376	0.3208
b0922	0.364391	0.162186	0.871649	0.0273051	-0.0263053	0.904157
b0923	0.373979	0.116348	0.747107	0.0729694	-0.0788261	0.657641
b0924	0.271471	0.225477	0.239955	0.397151	-0.305258	0.161845
b0925	0.967059	6.0417e-07	1.37048	6.94458e-08	-0.990783	7.61129e-06
b0926	-0.384053	0.177874	-0.122955	0.704797	0.0349525	0.892843
b0927	-0.451184	0.103967	-0.00133091	0.996922	0.030693	0.903648
b0928	-0.712531	0.0273909	-0.216354	0.443233	0.103196	0.677845
b0929	-1.03753	0.00094733	-1.20031	2.36346e-05	3.09233	3.9362e-35
b0930	-0.718873	0.00581527	-0.659005	0.0173705	-0.16606	0.51493
b0931	-0.0707759	0.775112	0.339042	0.369481	-0.0732659	0.746193
b0932	-0.527677	0.0283906	-0.412285	0.0674089	-0.498418	0.0252361
b0933	1.0534	3.76557e-05	1.55554	0.000720063	-0.285432	0.193554
b0934	0.884934	0.000593479	1.5258	0.00155355	-0.513048	0.0390526
b0935	0.649442	0.0585509	1.34733	0.00569154	-1.04988	0.000387374
b0936	1.02446	0.000820381	1.69689	0.000428359	0.137461	0.532838
b0937	1.2893	0.000322379	1.95909	3.81324e-05	0.469373	0.0257917
b0938	1.24358	0.000467765	1.88769	6.28074e-05	0.47179	0.0120485
b0939	1.07309	0.00176477	1.77554	0.000220452	0.257813	0.234909
b0940	0.705695	0.0178658	1.56784	0.000747876	-0.052047	0.808211
b0941	0.827479	0.0059851	1.59702	0.000744139	0.049648	0.802759
b0942	1.2399	0.000956807	1.90091	0.000103252	0.406227	0.0713917
b0943	1.21519	0.00132572	1.90171	8.10514e-05	0.391084	0.06803
b0944	0.894738	0.0102319	1.57783	0.000742944	0.383322	0.0415382
b0945	0.991479	0.00294477	1.68023	0.000382284	0.444149	0.0149276
b0946	0.200073	0.492438	0.92683	0.0451962	-0.220932	0.208757
b0947	-0.304877	0.208144	0.244502	0.539639	-0.16819	0.444949
b0948	0.300368	0.242019	0.715998	0.0875769	-0.187133	0.315655
b0949	0.0658743	0.820899	0.482268	0.22013	-0.0662591	0.784992
b0950	1.00793	0.000193861	1.44381	0.000564202	-0.0928378	0.624192
b0951	0.642797	0.0209107	1.08344	0.00471549	-0.513559	0.0116847
b0952	0.840715	0.00140653	1.27133	0.00356224	-0.248343	0.181791
b0953	0.591186	0.126966	-0.302944	0.341189	-0.577146	0.122826
b0954	-0.126985	0.678628	-0.0187216	0.960018	0.236238	0.487766
b0955	-0.0329423	0.911454	0.267328	0.43091	-0.52672	0.0109123
b0956	0.637268	0.0287178	1.04116	0.0200543	0.407155	0.14084
b0957	0.0710486	0.753457	0.726027	8.3065e-06	0.255839	0.0273003
b0958	0.482649	0.0392897	0.67465	0.00582867	0.903994	1.92825e-05
b0959	0.625173	0.014025	0.612619	0.0264229	0.985945	1.01772e-05
b0960	0.269963	0.219008	0.3635	0.187644	0.469905	0.0434609
b0961	1.01595	0.000508672	0.721614	0.000325005	1.31764	4.84133e-05
b0962	0.306548	0.330077	0.194998	0.539725	-0.298604	0.167122
b0963	-0.447491	0.151117	-0.522543	0.0450096	0.980811	0.00148926
b0964	1.14711	1.49867e-05	1.16932	5.23954e-07	1.22645	4.37898e-05
b0965	0.538828	0.120576	0.637966	0.0286159	0.406978	0.133078
b0966	0.907906	0.00350191	0.721747	0.0214465	-0.474814	0.0502874
b0967	0.528016	0.0383243	0.384337	0.199556	0.230423	0.248101
b0968	0.799004	0.00730471	0.625462	0.00863621	0.807243	0.00404883
b0969	0.739258	0.00824374	0.477226	0.0468421	0.822898	0.0011753
b0970	-0.584717	0.109595	-0.600764	0.00331467	0.0306484	0.919471
b0971	1.50436	2.98745e-05	1.06379	2.68499e-07	1.78281	1.67457e-07
b0972	0.223791	0.517265	0.462038	0.140134	-2.18884	4.14213e-09
b0973	0.458474	0.180326	0.539895	0.0924501	-2.98635	3.83058e-13
b0974	0.7371	0.0442514	0.518747	0.110927	-1.25122	0.00090549
b0975	0.500565	0.147156	0.462972	0.148492	-1.63014	4.86356e-05
b0976	0.617239	0.051447	0.407055	0.223641	-0.981786	0.0108158
b0977	0.630102	0.0809798	0.411327	0.298502	-1.04893	0.00401214
b0978	0.80606	0.00973031	0.488483	0.147824	-0.744685	0.02798
b0979	0.938443	0.00224266	0.538447	0.104548	-0.94514	0.00390627
b0980	0.886539	0.00608621	0.53679	0.135209	-0.798084	0.00918402
b0981	0.79024	0.00245626	0.669424	0.00930008	0.710437	0.0193219
b0982	1.39217	4.09127e-05	1.02148	2.55309e-06	1.59647	1.57786e-06
b0983	1.10617	6.41871e-05	0.796961	0.000165385	1.24892	0.000137507
b0984	0.788412	0.00373492	0.769326	0.00210036	0.992124	0.00184559
b0985	1.15977	0.000393266	0.843483	2.82905e-05	1.39247	4.07973e-05
b0986	1.27796	7.59236e-06	0.994131	1.17773e-06	1.43834	2.68885e-05
b0987	0.973168	8.11834e-05	1.08801	0.000128081	0.849694	0.013338
b0988	0.659842	0.01326	0.589002	0.00911966	1.09149	2.59831e-06
b0989	1.4244	8.0439e-05	1.09751	1.43792e-07	1.66973	6.6086e-07
b0990	1.01592	0.000714999	0.674005	0.000813994	1.52586	9.94751e-15
b0991	1.38843	6.78562e-05	0.980096	7.94478e-07	1.66589	1.60784e-07
b0992	1.0676	0.000190058	0.919321	2.57792e-05	1.61647	2.20343e-08
b0993	0.725692	0.00966817	0.922522	0.0162972	0.266584	0.361788
b0994	0.768139	0.00533144	0.609625	0.0117828	0.97002	0.000867331
b0995	0.55062	0.0461576	0.423768	0.0489021	0.912339	0.000589955
b0996	0.947878	4.19196e-05	0.831995	0.00225088	0.929872	0.00932425
b0997	0.770718	0.016659	0.974125	0.00489268	0.221012	0.544117
b0998	0.988159	2.61041e-05	1.16023	4.21025e-05	0.07038	0.805334
b0999	0.718976	0.00227266	1.02994	0.000286069	-1.48602	8.42263e-12
b1000	0.295358	0.229594	0.741046	0.0067963	-2.03895	1.04772e-18
b1001	0.801202	0.00390105	0.797869	0.00080239	0.979159	0.00553906
b1002	0.0202449	0.943148	0.193381	0.409358	0.196112	0.3816
b1003	0.128599	0.526977	0.433911	0.0400396	-1.05211	5.7445e-07
b1004	-0.0291676	0.907482	0.352583	0.0969752	-1.30037	3.49015e-07
b1006	0.797027	0.000371479	0.683616	0.00819482	0.468548	0.0316375
b1007	0.774545	0.0104549	0.924733	0.005929	0.0315411	0.903276
b1008	1.04902	4.38691e-06	0.858029	0.00020993	0.714802	0.000951075
b1009	0.499759	0.144724	0.713043	0.0397796	-0.210353	0.482836
b1010	1.41887	5.40455e-06	0.878605	0.0010128	1.27407	5.68806e-07
b1011	1.26439	6.16265e-06	0.901941	1.63614e-05	1.13792	1.74468e-08
b1012	1.24577	8.99135e-06	0.890662	0.000257563	1.12322	7.65203e-07
b1013	0.722689	0.00520886	0.45426	0.0601973	0.758678	0.000259358
b1014	-0.548505	0.139123	-0.528449	0.012263	-0.573766	0.00347427
b1015	-0.114658	0.761014	0.000255811	0.999263	-0.260578	0.144952
b1018	1.06975	0.000206561	0.650454	0.00345448	0.961756	1.74753e-07
b1019	0.884759	0.000848755	0.686714	0.00245147	0.791647	0.000103835
b1020	0.883918	0.000117412	0.372962	0.133042	0.254336	0.202512
b1021	0.691472	0.00873469	0.409938	0.102474	1.03793	3.09418e-06
b1022	0.495012	0.0917461	0.368301	0.219005	1.11378	3.80635e-05
b1023	0.264039	0.396063	0.302929	0.387225	1.19099	0.000113977
b1024	0.121281	0.588657	0.193268	0.422343	1.03255	1.0026e-07
b1025	0.849844	0.00152574	0.743752	0.00345462	0.822706	0.000237235
b1026	0.299143	0.559591	0.680399	0.0610576	-0.491909	0.0257482
b1027	0.433935	0.1367	0.533445	0.077945	0.210977	0.24522
b1028	1.59653	1.1529e-06	1.00971	0.000303023	1.56098	9.31431e-13
b1029	1.27774	2.06122e-06	0.99236	6.42801e-06	1.09971	2.96786e-07
b1032	1.46375	4.28252e-08	1.04683	4.50641e-06	1.24026	1.10959e-09
b1033	-0.622179	0.0245093	-0.633459	0.0093739	-0.0389355	0.847074
b1034	-0.579475	0.0204028	-0.501558	0.0570921	0.149011	0.44814
b1035	-0.201998	0.380755	-0.274185	0.25699	0.455153	0.0212911
b1036	0.762531	0.00491594	0.410365	0.0501876	0.899326	1.21346e-06
b1037	1.10588	0.00017352	0.684693	0.00507434	0.937735	3.23305e-05
b1038	1.4478	2.06747e-06	1.00408	2.58169e-05	1.37464	3.49526e-11
b1039	1.48221	7.84492e-06	1.04044	3.97936e-05	1.4257	3.855e-10
b1040	1.28195	1.782e-05	0.894751	0.000117303	1.20716	9.5163e-11
b1041	1.37647	8.90069e-06	0.998312	7.6646e-06	1.33609	3.26539e-11
b1042	1.30164	2.78267e-05	0.880451	0.000711157	1.29979	5.6159e-10
b1043	1.53089	1.52321e-06	0.989426	8.85162e-05	1.46759	5.5643e-13
b1044	1.37185	2.61447e-05	0.856908	0.000694521	1.34652	1.96121e-12
b1045	0.655939	0.00766887	0.867456	0.000565077	-0.0307537	0.872797
b1046	0.319055	0.21718	0.696167	0.00481729	-0.406318	0.0359706
b1047	0.903198	0.000273624	0.861712	3.74261e-05	0.873407	1.32507e-05
b1048	-0.83281	0.00306264	-0.481878	0.0244849	-0.36029	0.0766096
b1049	-0.27623	0.336384	-0.163692	0.526024	-0.384551	0.0586374
b1050	0.441984	0.0929555	0.258354	0.381961	-0.435311	0.01821
b1051	0.254967	0.397472	0.177978	0.534538	-0.669466	0.00209057
b1053	0.798118	0.000246931	0.699565	0.00193431	0.637879	0.000571247
b1054	-0.00967885	0.966928	-0.253442	0.328824	0.114292	0.614589
b1055	0.765875	0.00233	0.453933	0.030038	0.974672	7.27007e-08
b1056	0.367103	0.179441	0.135173	0.652459	0.378914	0.159686
b1057	1.01366	0.000393553	0.546172	0.03875	0.959371	3.02918e-05
b1058	1.39556	1.93888e-06	0.829748	0.00101211	1.35499	3.01607e-11
b1059	-0.305333	0.189378	-0.360127	0.143436	0.345722	0.085143
b1060	0.977255	0.00694171	0.720792	0.0222256	-0.523604	0.337021
b1061	1.12925	1.38576e-05	0.685532	0.000960077	1.07087	9.8704e-10
b1062	0.438632	0.0607325	0.0829059	0.69769	0.659556	0.000300735
b1063	0.00787603	0.97471	0.296879	0.273863	-0.146066	0.425005
b1064	0.0202303	0.932159	0.372472	0.129179	-0.972838	6.39965e-05
b1065	0.776051	0.00154006	0.405267	0.0711643	0.66506	0.00041419
b1066	0.201079	0.467133	-0.0398615	0.878824	0.0880265	0.694414
b1067	0.165412	0.596547	0.0939562	0.719485	0.180708	0.436219
b1068	0.329572	0.229032	0.242839	0.348428	0.237636	0.260166
b1069	0.812795	0.000528217	0.57599	0.00576149	0.829187	1.66544e-06
b1070	1.03435	0.000334598	0.689012	0.000977605	1.13537	6.23285e-11
b1071	0.782348	0.00510931	0.469835	0.0383136	0.925292	6.76681e-08
b1072	1.17352	8.66094e-06	0.848328	2.40499e-05	1.13599	1.0938e-08
b1073	1.383	1.92949e-06	0.878153	0.000339677	1.38655	6.53357e-14
b1074	1.38694	5.73344e-07	0.871463	0.000202086	1.36731	1.52386e-13
b1075	1.14583	1.37418e-05	0.71564	0.00166414	1.21061	9.11448e-11
b1076	0.87427	7.84801e-05	0.748267	0.000507597	0.751799	0.000327001
b1077	0.538228	0.127575	0.850618	0.00682971	-0.21524	0.459929
b1078	1.17041	1.55761e-06	0.878012	1.93682e-05	1.11446	2.98752e-09
b1079	1.34468	1.04263e-08	0.941016	2.60536e-06	1.10187	1.0784e-08
b1080	1.06054	1.81283e-05	0.77812	0.00013841	0.992044	2.85046e-07
b1081	1.01782	0.000904066	1.00841	0.000249186	0.441424	0.0462669
b1082	0.822902	0.00177493	0.749237	0.00171904	0.592829	0.00870006
b1083	0.960196	3.23398e-05	0.720315	0.000529854	0.833358	3.04256e-06
b1084	-0.150348	0.599569	-0.126958	0.572618	-0.392595	0.0420457
b1085	0.567189	0.0166859	0.310573	0.222101	0.549783	0.0120155
b1086	0.451289	0.103532	0.437799	0.056971	0.748249	0.000184969
b1087	-0.02891	0.902475	0.0570383	0.815893	0.156061	0.429143
b1088	-0.138678	0.644103	-0.598734	0.0432189	-0.454336	0.241097
b1089	-0.113749	0.711125	-0.346899	0.189915	0.189835	0.628354
b1090	0.343399	0.342637	-0.0870519	0.770774	-0.168521	0.553279
b1091	0.300728	0.288641	-0.00605407	0.980344	0.13748	0.564504
b1092	-0.26387	0.33238	-0.282937	0.209014	-0.10227	0.631841
b1093	0.0690484	0.743624	-0.357479	0.138058	-0.296929	0.282984
b1094	-0.0179944	0.941923	-0.488954	0.0472853	0.121307	0.77272
b1095	-0.274686	0.218085	-0.521764	0.0123687	0.45461	0.150951
b1096	0.848514	0.00173661	0.609441	0.00552637	0.880576	5.83617e-05
b1097	0.79245	0.000372185	0.475369	0.0341132	0.67023	0.000314415
b1098	0.377598	0.12321	0.249251	0.279779	0.372703	0.0466735
b1099	0.410484	0.0506778	0.343195	0.153276	0.298375	0.099123
b1100	0.972412	0.00240115	1.20524	1.43419e-05	-0.472571	0.0622019
b1101	0.440894	0.168083	0.75589	0.000615636	-0.557403	0.00210121
b1102	0.705117	0.00712935	0.799989	0.00242023	0.550219	0.014153
b1103	0.137323	0.601814	0.377936	0.162507	-0.045584	0.865334
b1104	0.233843	0.351532	0.305437	0.256507	-0.0257721	0.904413
b1105	0.214102	0.473532	0.555638	0.0472101	-0.269106	0.124541
b1106	0.444272	0.0405182	0.51343	0.0373802	0.25812	0.193389
b1107	0.0433503	0.859883	0.126654	0.614755	0.213287	0.367676
b1108	-0.57437	0.0828845	-0.0947181	0.736045	0.696994	0.0904956
b1109	0.464987	0.0967439	0.647667	0.00465757	0.789783	0.00344236
b1110	0.965903	0.00187117	0.770177	0.00739549	0.957478	0.000112774
b1111	0.308749	0.347119	0.168746	0.54472	0.422099	0.0991931
b1112	0.311961	0.394872	0.377011	0.168773	-0.363722	0.135835
b1113	0.453289	0.10436	0.384899	0.136447	-0.119894	0.535419
b1114	0.210911	0.523227	-0.241718	0.369649	-0.741859	3.39552e-05
b1115	0.882213	0.00668775	0.843612	6.25247e-05	0.895743	0.000131406
b1116	-0.302089	0.199078	-0.284718	0.231368	0.164323	0.362536
b1117	-0.0920739	0.688066	-0.14078	0.571317	-0.0186178	0.91614
b1118	0.0739362	0.788521	0.0695201	0.816685	-0.141453	0.549822
b1119	-0.166895	0.608371	-0.0755194	0.794724	-0.288057	0.243003
b1120	-0.0393713	0.896058	0.0553341	0.848956	-0.167605	0.455506
b1121	0.975031	0.00539425	0.895529	2.34713e-05	1.04477	1.1628e-05
b1122	1.0919	0.00380842	0.896814	3.09834e-05	1.17393	9.43409e-08
b1123	-0.442656	0.192163	-0.512995	0.0752484	-0.273729	0.317523
b1124	-0.000539883	0.998635	-0.184689	0.557439	0.183205	0.532744
b1125	0.323201	0.305433	0.134751	0.61299	0.663037	0.0055022
b1126	-0.324422	0.143097	-0.425821	0.0686437	-0.033556	0.869795
b1127	-0.473632	0.171466	-0.301925	0.306257	0.159544	0.63415
b1128	-0.225872	0.418715	-0.158957	0.499356	-0.24496	0.351977
b1129	1.2065	3.49925e-05	1.58671	6.23526e-10	1.82362	1.0082e-12
b1130	1.34725	8.28355e-06	1.71278	1.76303e-13	2.37002	7.30219e-12
b1131	-0.475345	0.111599	-0.272322	0.328297	-0.224864	0.286864
b1132	-0.0687214	0.809162	0.227584	0.477643	-0.240231	0.266505
b1133	-0.572074	0.0177892	-0.42072	0.0871921	0.248895	0.326032
b1134	0.174744	0.611054	0.153449	0.512222	0.907411	0.00237134
b1135	0.42129	0.203483	0.270566	0.274619	1.13458	0.000150089
b1136	-1.15333	3.24362e-05	-1.35556	2.71753e-12	0.404469	0.00860732
b1137	0.498647	0.152404	0.365329	0.130314	1.55056	2.15399e-06
b1138	0.3151	0.339053	0.179678	0.38502	1.45053	5.2159e-07
b1139	-0.128004	0.686387	0.133611	0.574713	1.23381	1.79873e-06
b1140	0.747535	0.0239505	0.647675	0.00129098	1.70298	4.03952e-09
b1141	1.22036	0.00221193	0.851385	0.00104501	2.27776	1.21839e-13
b1142	1.20181	0.00139278	0.794471	0.00226387	2.21473	1.60118e-13
b1143	0.570795	0.073651	0.237882	0.282711	1.49845	2.50095e-07
b1144	0.720696	0.024207	0.432202	0.0516358	1.67301	7.03519e-09
b1145	0.850955	0.0111639	0.62432	0.00581115	1.72471	7.15e-09
b1146	1.26082	0.00116359	0.836386	0.0036628	2.29581	2.41905e-14
b1147	1.14569	0.00232687	0.781454	0.00294365	2.17849	1.30233e-12
b1148	1.12036	0.00323112	0.719943	0.0059279	2.15704	6.24182e-13
b1149	0.878539	0.00119298	0.633214	0.0046057	1.65314	3.50832e-09
b1150	1.38807	0.000102492	0.851386	0.0011226	2.28301	2.95649e-14
b1151	1.26244	1.52713e-07	0.996602	1.31883e-06	1.8801	2.98474e-11
b1152	1.09152	4.26957e-05	1.0739	8.59806e-05	1.30442	6.54941e-07
b1153	0.813517	0.000580782	0.847402	0.00111662	1.22887	4.22311e-06
b1154	0.908716	0.00214335	0.887847	1.58126e-05	1.78242	1.27934e-10
b1155	0.993676	0.00347615	0.887656	4.88959e-05	1.92922	2.45333e-11
b1156	1.0876	0.00105052	0.847831	0.000886159	2.03122	1.14787e-11
b1157	0.863682	0.00495647	0.773895	0.000795453	1.74921	2.09313e-09
b1158	0.890934	0.00822926	0.72754	0.000674029	1.81526	4.24662e-10
b1159	0.544838	0.0499449	0.753648	0.000698982	1.37033	8.0258e-08
b1160	0.850662	0.00551788	0.896772	3.03841e-05	1.23927	4.30984e-06
b1161	1.14019	0.00165361	0.806512	0.00273645	1.63722	4.9939e-08
b1162	-0.107987	0.635974	-0.116004	0.635276	0.533531	0.0855074
b1163	-0.152841	0.555244	-0.125711	0.592476	0.814803	0.00981245
b1164	0.746445	0.00229131	0.34698	0.142985	0.931159	0.00111959
b1165	0.509489	0.0213474	0.123699	0.610599	0.480312	0.11625
b1166	0.530828	0.0218196	0.220791	0.377397	0.495091	0.127835
b1167	0.752185	0.0091062	0.297015	0.306788	0.967736	0.00265246
b1168	0.616626	0.0298666	0.684838	0.00152514	1.00713	7.15275e-05
b1171	1.11865	0.00319214	0.85427	0.000886837	1.65228	4.40502e-08
b1172	1.18442	0.00231931	0.843535	0.0010619	1.72459	6.3229e-09
b1174	-0.577154	0.0457832	-0.604289	0.0132652	0.0393121	0.853637
b1175	-0.746281	0.00168826	-0.677665	0.00268141	-0.181936	0.468182
b1176	-0.402683	0.144793	-0.475392	0.0514259	0.0714831	0.829884
b1177	0.38096	0.208903	0.334174	0.118407	0.839087	0.00521156
b1178	0.159692	0.553217	0.23755	0.339876	0.98842	0.00555079
b1179	0.47204	0.156762	0.277021	0.181593	1.0091	0.001034
b1180	-0.147283	0.563001	0.0153456	0.951125	0.222046	0.382862
b1181	0.695203	0.0279757	0.629719	0.00630609	0.925374	0.00534624
b1182	0.200915	0.436228	0.259122	0.301285	-0.0245608	0.933107
b1183	1.04115	0.00443461	0.765749	0.00304313	1.55742	7.75222e-07
b1184	0.611847	0.051613	0.799451	0.00165643	0.969654	0.00121691
b1185	0.47684	0.1007	0.0079784	0.977325	1.11778	0.000986508
b1186	-0.544539	0.0281079	-0.598366	0.0174291	0.473467	0.021609
b1187	-0.0489445	0.841155	0.0237617	0.928557	1.03894	0.0159315
b1188	0.668775	0.00265437	1.08917	6.44348e-06	-0.802045	0.00820084
b1189	-1.04606	0.000323659	-0.354484	0.061401	0.283479	0.179677
b1190	-0.823127	0.0250059	-0.179937	0.402886	0.289827	0.205626
b1191	0.138764	0.565907	0.275384	0.252414	0.453644	0.0946975
b1192	0.194327	0.472643	0.180187	0.446317	0.87686	0.000478717
b1193	0.668983	0.0170053	0.611122	0.00441026	1.04835	0.000299939
b1194	0.9732	0.00535347	0.683583	0.00973488	1.49422	7.0178e-07
b1195	1.03537	0.00315318	1.10018	3.4831e-05	1.30395	3.01498e-05
b1196	1.02814	0.00135617	0.80753	0.000573998	1.46894	1.18727e-07
b1197	0.0804492	0.812674	0.789186	0.000305854	-0.511975	0.00978478
b1198	0.244939	0.407763	-0.115311	0.64095	0.233267	0.232847
b1199	0.0901503	0.751972	-0.291434	0.254408	0.276821	0.112213
b1200	-0.0229051	0.93637	-0.44592	0.109772	0.092589	0.597143
b1201	0.881694	0.0203899	0.681136	0.00194123	1.01956	0.000167448
b1202	0.540368	0.0355462	0.516842	0.0276727	0.581168	0.00855282
b1203	-0.64088	0.0309203	-0.555295	0.0195542	0.507351	0.0952446
b1204	0.882409	0.0286411	0.399256	0.186806	1.20359	0.000434926
b1205	0.88255	0.0237401	1.0968	0.00112288	-0.825921	0.0485142
b1206	0.228619	0.35991	0.348187	0.185388	0.441184	0.115657
b1207	0.164522	0.579549	-0.268509	0.278963	0.098905	0.710075
b1208	-0.0680558	0.822075	-0.131575	0.584575	-0.265845	0.202273
b1209	-0.622165	0.0436286	-0.382949	0.184702	0.172345	0.536838
b1210	-0.189443	0.564004	-0.134481	0.683638	0.486772	0.195668
b1211	-0.218613	0.413745	0.0257529	0.925167	0.296772	0.271093
b1212	0.185373	0.583206	0.1408	0.605181	0.672908	0.0320575
b1213	0.574672	0.24596	0.122924	0.756668	0.999837	0.024847
b1214	0.12245	0.664771	-0.236092	0.377096	0.283349	0.375256
b1215	-0.621267	0.0329229	-0.410433	0.110824	0.0635844	0.815383
b1216	0.37399	0.158579	0.323846	0.201211	0.880823	0.00203295
b1217	0.444159	0.145483	0.909775	0.00257681	0.073294	0.829439
b1218	0.431033	0.103484	0.84037	0.00288892	-0.251847	0.271095
b1219	0.026154	0.938162	-0.617434	0.0152241	0.540376	0.095865
b1220	0.304632	0.429704	0.396297	0.218631	0.50513	0.138519
b1221	-0.122254	0.658873	-0.0278533	0.908795	0.223782	0.403391
b1222	0.210178	0.425227	0.121061	0.630523	0.102696	0.710909
b1223	0.470815	0.203844	0.226128	0.5081	0.468167	0.184138
b1224	0.497601	0.026729	0.000728759	0.997325	-2.02693	3.01813e-19
b1225	0.488645	0.0294241	-0.0850138	0.706577	-1.79399	2.38776e-17
b1226	0.378678	0.213335	-0.0407959	0.867907	-1.46863	4.58865e-17
b1227	0.588383	0.0494234	-0.0545269	0.8145	-0.96904	2.25385e-05
b1228	0.688261	0.227079	0.228103	0.63123	1.01687	0.0504701
b1229	0.819177	0.181104	0.28864	0.571717	1.18531	0.0337309
b1230	0.739008	0.223532	0.317525	0.531222	1.14724	0.039554
b1231	0.67046	0.246289	0.210804	0.661318	1.09447	0.0383854
b1232	-0.652628	0.0715308	-0.66867	0.0467684	0.58649	0.140944
b1233	0.177207	0.693787	-0.155962	0.676302	0.829877	0.0636241
b1234	0.231582	0.421779	0.515473	0.0714282	0.499774	0.228054
b1235	0.244242	0.405125	0.674489	0.0137043	0.0333042	0.919214
b1236	-0.15542	0.610211	0.304236	0.216135	0.155773	0.600718
b1237	-0.878296	0.000106906	-1.17733	7.29967e-07	-0.357317	0.424941
b1238	0.576907	0.247298	0.171161	0.663541	1.03594	0.024797
b1241	0.0226065	0.935241	0.555005	0.00539367	-1.04005	3.33949e-08
b1242	0.455833	0.332326	0.547697	0.153416	0.871114	0.0328955
b1243	-0.671748	0.00164031	-0.331961	0.00619711	-0.497947	9.78116e-07
b1244	-0.567829	0.0306832	-0.414259	0.0300656	-0.508708	0.00662489
b1245	-0.332913	0.16406	-0.349816	0.0638743	-0.544298	0.00359382
b1246	-0.208769	0.416652	-0.249962	0.205599	-0.662756	9.52205e-05
b1247	-0.175704	0.499226	-0.114316	0.548659	-0.64993	0.000108843
b1248	0.332296	0.340309	0.247781	0.517869	0.457087	0.0986901
b1249	-0.264951	0.316135	-0.18164	0.463426	0.0314284	0.869921
b1250	-0.00124007	0.996799	0.129138	0.65267	0.0291884	0.895512
b1251	-0.172406	0.629786	-0.140792	0.711125	0.889135	0.0100743
b1252	0.236731	0.572416	0.22155	0.637063	0.583121	0.079075
b1253	0.409333	0.423776	0.362261	0.491351	0.895299	0.0199939
b1254	0.05295	0.862599	-0.0765522	0.835594	0.308627	0.287191
b1255	0.201973	0.51537	-0.013792	0.973285	0.65899	0.0112661
b1256	-0.593798	0.0256679	-0.865156	0.000184645	0.299583	0.31366
b1257	0.0771622	0.831709	0.669839	0.0869559	0.678506	0.0223664
b1258	0.154759	0.681035	0.677913	0.116608	0.730845	0.0263486
b1259	0.243549	0.585553	0.581304	0.24007	0.865456	0.020297
b1260	-0.312531	0.327127	-0.17425	0.504157	-0.0201916	0.917149
b1261	-0.369272	0.323845	-0.121247	0.587967	-0.12204	0.499029
b1262	-0.232877	0.36776	-0.135496	0.633609	0.128868	0.490912
b1263	0.0825916	0.840874	0.355318	0.223153	-0.0939356	0.70361
b1264	0.202049	0.560487	0.314252	0.31314	0.250831	0.34932
b1265	0.125432	0.800761	0.371603	0.517913	0.975628	0.0173768
b1266	0.244798	0.318774	0.336481	0.248367	0.281539	0.207554
b1267	-0.363355	0.196897	0.0358777	0.879131	-0.138847	0.598411
b1268	-0.341634	0.228291	0.258695	0.38404	0.104742	0.684914
b1269	-0.565982	0.0255437	-0.276115	0.460775	0.436246	0.1013
b1270	-0.15101	0.602021	-0.033851	0.932814	0.347759	0.180755
b1271	-0.174964	0.517386	-0.170815	0.633209	0.190814	0.439969
b1272	-0.503179	0.0749224	-0.25082	0.423631	0.368205	0.141054
b1273	-0.415363	0.1368	-0.124897	0.673505	0.371048	0.182339
b1274	-0.210451	0.313092	-0.553091	0.00862888	-0.710009	0.0173277
b1275	-0.945195	0.000302708	-0.768311	0.011289	0.0907869	0.736681
b1276	-0.378494	0.151401	0.48989	0.00606028	-1.28309	2.23825e-10
b1277	-0.398093	0.130238	0.125278	0.66057	0.360093	0.215334
b1278	-0.18048	0.524252	0.0844775	0.800471	0.445889	0.0457082
b1279	-0.00846566	0.975985	-0.053165	0.857194	0.215727	0.410043
b1280	-0.290739	0.260053	-0.189646	0.487727	-0.03209	0.904619
b1281	-0.0476478	0.890663	0.258842	0.512482	0.67569	0.0239564
b1282	-0.100456	0.822107	0.309986	0.487936	0.800829	0.0204065
b1283	0.500211	0.138686	1.2266	1.87672e-05	-1.5874	4.76999e-06
b1284	-0.6106	0.126308	-0.31336	0.452518	0.903372	0.00527778
b1285	0.0566434	0.832173	0.565162	0.0326493	0.130648	0.548659
b1286	-0.807513	0.00757984	-0.709415	0.00218103	-0.00362228	0.987326
b1287	-0.685762	0.044081	-0.344045	0.293394	0.123613	0.657949
b1288	-1.00783	0.000781465	-0.724072	0.000121139	0.0668881	0.814932
b1289	0.030958	0.941499	0.268095	0.531277	1.01439	0.00370481
b1290	0.0232234	0.930545	0.410496	0.155917	0.395498	0.19071
b1291	0.195849	0.45166	0.415996	0.0811649	-0.200412	0.428242
b1292	0.365529	0.237571	0.723668	0.0158809	0.0852552	0.771093
b1293	0.248294	0.349166	0.599673	0.0275344	0.294511	0.295806
b1294	0.130746	0.6601	0.632514	0.0133133	-0.189724	0.390508
b1295	-0.0915869	0.819499	0.200304	0.66493	0.953501	0.00749517
b1296	-0.222347	0.544651	0.173386	0.550422	0.0565116	0.784748
b1297	-0.724352	0.16101	-0.0961932	0.678103	-0.347562	0.109476
b1298	-0.24116	0.331159	0.0218597	0.954076	0.331354	0.184988
b1299	-0.33693	0.193897	0.0193609	0.956188	0.329491	0.222821
b1300	-0.328674	0.546695	0.790515	0.000240778	-0.667871	0.00471633
b1301	-0.182797	0.734293	0.917428	0.000706944	-0.481146	0.0537457
b1302	-0.137541	0.798005	0.820061	0.00212235	-0.54463	0.0246702
b1303	-0.441926	0.156492	-0.146405	0.682346	0.354256	0.215731
b1304	-0.514465	0.0500339	-0.253987	0.37819	0.0421756	0.839885
b1305	-0.18975	0.60195	0.0905014	0.815092	0.648161	0.0164104
b1306	-0.209195	0.533976	0.175653	0.602887	0.625698	0.0171557
b1307	-0.0791155	0.860209	0.175743	0.683544	0.812931	0.010767
b1308	-0.797183	0.0227189	-0.979336	0.000490878	1.29243	0.00352517
b1309	-0.175015	0.61392	0.311885	0.320303	0.630884	0.00925975
b1310	-0.186466	0.626159	0.25828	0.461336	0.618917	0.0162573
b1311	0.388423	0.243199	0.660907	0.0429275	0.695729	0.0208854
b1312	0.102167	0.806691	0.360411	0.375729	0.862021	0.00734768
b1313	0.425668	0.245064	0.832192	0.00875974	0.0493869	0.843865
b1314	0.376274	0.246152	0.602007	0.0518613	0.73391	0.0121539
b1315	0.233595	0.48822	0.608874	0.0691157	0.485829	0.120944
b1316	-0.128791	0.668503	0.47379	0.052859	-0.12623	0.560015
b1317	0.112347	0.75008	0.633914	0.0685737	0.305707	0.346591
b1318	0.303709	0.385263	0.657912	0.0533814	0.471239	0.131112
b1319	-0.141701	0.737522	0.283526	0.436686	0.735912	0.00928825
b1320	-0.247746	0.554571	0.0873928	0.825472	0.731585	0.0101801
b1321	0.228678	0.530431	-0.106966	0.709802	-0.85579	1.56651e-05
b1322	0.309109	0.33735	0.40321	0.171403	-0.329931	0.138009
b1323	-0.181023	0.548514	-0.132637	0.612169	-0.326651	0.320656
b1324	-1.23463	8.76311e-07	-1.19216	1.11215e-09	0.297552	0.276175
b1325	0.103716	0.702968	0.457924	0.0492612	-0.0267166	0.905636
b1326	-0.0598702	0.830144	0.399766	0.149397	0.337161	0.180382
b1327	-0.271517	0.485427	0.29654	0.397607	0.511026	0.0807731
b1328	-0.276423	0.428897	0.425468	0.157112	0.523061	0.0426747
b1329	-0.739895	0.00631895	-0.267964	0.286184	-0.00512843	0.980809
b1330	-0.111409	0.742756	0.115722	0.727361	0.479583	0.0477327
b1331	-0.508131	0.137889	-0.135751	0.64993	-0.257063	0.239292
b1332	-0.444781	0.14089	-0.14787	0.620335	0.674776	0.06527
b1333	0.266882	0.398953	0.352383	0.210643	0.386693	0.205192
b1334	-0.967277	0.00206434	-0.705035	0.00159966	-0.0277159	0.918813
b1335	-0.0488603	0.916857	0.265153	0.506695	0.606255	0.111011
b1336	0.0553216	0.904561	0.404374	0.319767	0.518862	0.180275
b1337	0.0807145	0.820227	0.472748	0.145981	0.331245	0.252335
b1338	0.144465	0.744078	0.301593	0.45175	0.532254	0.15426
b1339	-0.31878	0.360148	-0.149534	0.667499	0.40277	0.181876
b1340	0.172455	0.680988	0.52078	0.148741	0.368112	0.257779
b1341	0.0176164	0.954491	0.772361	0.00208059	-0.594677	0.00170492
b1342	-0.280988	0.4888	0.288073	0.449859	0.164431	0.639772
b1343	0.184844	0.533708	1.01831	0.000809535	-0.113379	0.664282
b1344	-0.274754	0.390192	0.124153	0.674213	0.386162	0.13916
b1345	-0.107014	0.745737	0.42547	0.15136	0.158147	0.540628
b1346	0.227893	0.674156	0.398678	0.39019	0.736331	0.0806607
b1347	0.212752	0.684687	0.405849	0.35742	0.724181	0.0745284
b1348	0.178843	0.733693	0.389542	0.35821	0.714918	0.0662535
b1349	0.0621331	0.890549	0.286444	0.443957	0.511132	0.131152
b1350	-0.0688272	0.839935	0.277441	0.370648	0.197457	0.484836
b1351	0.257295	0.625693	0.345158	0.436462	0.729833	0.056747
b1352	0.217636	0.677024	0.284739	0.531804	0.740335	0.0500879
b1353	0.121349	0.801776	0.333301	0.422833	0.629213	0.0788425
b1355	0.14762	0.780228	0.335449	0.45133	0.675404	0.0784614
b1356	-0.579605	0.0298494	-0.152859	0.542158	0.598039	0.0679474
b1357	0.228863	0.661115	0.37678	0.392446	0.760432	0.0443909
b1358	0.223096	0.683092	0.332318	0.474615	0.744117	0.0621192
b1359	-0.0874	0.841263	0.326805	0.324246	0.349494	0.23936
b1360	0.120211	0.812293	0.340564	0.388695	0.591598	0.097551
b1361	0.153446	0.761848	0.364996	0.371197	0.625174	0.0814663
b1362	0.208294	0.699145	0.347887	0.435577	0.745978	0.0518351
b1363	-0.116255	0.724169	0.376327	0.206358	0.144634	0.586315
b1365	0.226403	0.669937	0.349463	0.440376	0.750898	0.0532849
b1366	0.195458	0.702397	0.388182	0.351446	0.69559	0.0681296
b1368	0.0254589	0.951978	0.397058	0.246153	0.438789	0.167669
b1370	-0.0245099	0.946979	0.129457	0.677403	0.339515	0.209708
b1372	-0.247217	0.65229	0.631568	0.0670039	-1.04186	0.00617024
b1373	0.0516356	0.914714	0.509799	0.157386	0.527097	0.114805
b1374	0.0862539	0.872622	0.357064	0.414942	0.688244	0.0678848
b1375	0.145381	0.783192	0.349187	0.425745	0.703267	0.0595517
b1376	0.264529	0.39948	0.306265	0.323088	0.260606	0.502066
b1377	0.0982444	0.8495	0.352661	0.369258	0.585949	0.10361
b1378	0.592267	0.0132894	1.3398	4.478e-09	-1.15229	9.55162e-07
b1379	-0.0142864	0.970407	0.519275	0.0905654	0.0995338	0.714559
b1380	0.223007	0.516614	0.669915	0.0332279	-0.258836	0.321329
b1381	-0.236498	0.426433	0.112201	0.668679	-0.312292	0.132436
b1382	-0.100219	0.866403	0.170613	0.737353	0.485454	0.266935
b1383	-0.18417	0.735173	0.246492	0.594082	0.375967	0.365631
b1384	-0.311141	0.46894	0.0636185	0.878859	0.396198	0.2876
b1385	0.160911	0.61168	0.518316	0.100574	0.0260599	0.92387
b1386	-0.182356	0.69244	0.358332	0.35345	0.190692	0.592941
b1387	-0.165486	0.743048	0.33916	0.426481	0.288404	0.465696
b1388	-0.00410567	0.993912	0.24937	0.596242	0.440291	0.269268
b1389	-0.0465652	0.937281	0.247191	0.607733	0.4947	0.232713
b1390	-0.0526499	0.92568	0.241517	0.612408	0.448694	0.278955
b1391	0.266196	0.55848	0.743819	0.097188	0.216695	0.618437
b1392	0.125892	0.794737	0.455481	0.286591	0.310369	0.444694
b1393	-0.0128822	0.981353	0.237742	0.617433	0.382022	0.376396
b1394	-0.0147698	0.979208	0.247384	0.602607	0.409446	0.337523
b1395	-0.0908062	0.85095	0.331397	0.402327	0.290642	0.435721
b1396	-0.0646181	0.916619	0.214952	0.684418	0.452216	0.332686
b1397	-0.0505795	0.867737	0.406072	0.195461	-0.253388	0.268021
b1398	-0.100328	0.765563	0.325578	0.318148	0.129994	0.653191
b1399	-0.34141	0.318254	0.1967	0.510799	-0.0949582	0.711217
b1400	-0.188791	0.661591	0.283747	0.417283	0.203982	0.531625
b1402	-0.514208	0.0693802	0.172633	0.492944	-0.26467	0.151102
b1403	-0.562404	0.0521789	0.0997904	0.693586	-0.142343	0.591036
b1404	-0.603615	0.0804685	-0.124609	0.673959	-0.0033092	0.989861
b1406	0.138272	0.668298	0.523688	0.0708027	0.487096	0.0381385
b1407	-0.203147	0.646233	0.499572	0.186183	0.167055	0.640121
b1408	-0.0349785	0.952645	0.404154	0.380066	0.496951	0.262582
b1409	-0.10359	0.847195	0.436012	0.295072	0.387617	0.331443
b1410	-0.211857	0.651397	0.400675	0.283457	0.270205	0.442383
b1411	-0.108817	0.834318	0.422288	0.319069	0.305992	0.447306
b1412	-0.568609	0.183493	-0.0963639	0.801635	0.20836	0.546913
b1413	-0.188074	0.496885	0.27099	0.295321	-0.551565	0.0057374
b1414	-0.366424	0.219803	0.0781771	0.784446	0.031202	0.899366
b1415	-0.789608	0.0143766	-1.03809	2.42229e-06	-0.418278	0.0969207
b1418	-0.625326	0.0601355	-0.267264	0.336024	0.421091	0.0980961
b1419	0.166138	0.697989	0.265788	0.434468	0.743613	0.0413393
b1420	-0.00914188	0.984716	0.00983162	0.968582	0.456907	0.1161
b1421	-0.150125	0.714724	0.297394	0.405562	0.180844	0.635195
b1422	-0.604534	0.0311826	-0.180326	0.515162	0.381789	0.317072
b1423	0.615189	0.0953908	1.55175	1.28163e-11	-0.106197	0.749636
b1424	-0.383231	0.164314	-0.0678919	0.796112	0.0302148	0.906543
b1426	0.404336	0.268238	-0.0781576	0.815724	0.572372	0.119062
b1427	-0.0772948	0.85324	0.312151	0.371267	0.345815	0.393122
b1428	0.26283	0.454284	0.972113	0.000837407	-0.667638	0.0114696
b1429	0.0204875	0.954902	0.215412	0.514883	-0.203225	0.504777
b1430	-0.447614	0.206825	-0.160316	0.589009	0.0469736	0.855073
b1431	0.247565	0.514461	0.620898	0.0577169	0.0502193	0.87119
b1432	-0.433715	0.145297	-0.186589	0.519599	-0.410249	0.074493
b1433	-0.0921673	0.830423	0.348042	0.338343	-0.244528	0.450667
b1434	-0.0137714	0.979875	0.230016	0.611402	-0.129407	0.741826
b1435	-0.291285	0.389841	-0.0322035	0.918229	-0.286353	0.310951
b1436	0.0609784	0.909745	0.30263	0.50932	-0.0844028	0.829013
b1438	-0.141664	0.776625	0.149917	0.714007	-0.0900173	0.804772
b1439	-0.325995	0.381926	0.127884	0.684881	-0.335376	0.228469
b1440	0.779847	0.000266415	1.27732	3.16118e-12	-0.964362	0.000136667
b1441	0.753846	0.0157786	1.22746	2.144e-07	-1.03932	3.43566e-07
b1442	0.616683	0.081147	0.888273	0.00653411	-0.764124	0.00812734
b1443	0.592906	0.0699709	0.51368	0.047225	-1.22724	1.02068e-08
b1444	0.472823	0.0922214	0.557422	0.0131297	-1.42016	6.02156e-10
b1445	0.0711111	0.909343	0.341078	0.517176	-0.0678248	0.884152
b1446	-0.391577	0.391914	0.0109327	0.975593	0.0698414	0.845067
b1447	-0.363362	0.454303	0.0995768	0.795316	0.0129281	0.970971
b1448	-0.298624	0.469398	0.0527142	0.871298	0.0160766	0.958984
b1449	0.106707	0.746849	0.686975	0.0231152	-0.211059	0.423744
b1450	-0.0455415	0.931946	0.511524	0.221481	-0.292588	0.446369
b1451	-0.298566	0.506179	0.327713	0.378322	-0.467763	0.160641
b1452	-0.293488	0.55051	0.119409	0.772384	-0.189117	0.600514
b1453	-0.0782806	0.872895	0.370775	0.367334	-0.267147	0.465759
b1454	0.0208649	0.969835	0.593065	0.200721	-0.179098	0.682804
b1455	0.0061886	0.992061	0.370451	0.458216	-0.124408	0.78149
b1456	-0.387656	0.486612	0.621803	0.0732206	-1.54446	0.00197678
b1457	-0.0410915	0.944349	0.356565	0.455831	-0.196209	0.648758
b1459	-0.186867	0.697322	0.533569	0.175195	-0.389467	0.3029
b1460	-0.0620099	0.905449	0.439654	0.295238	-0.268791	0.489662
b1461	-0.253366	0.633184	0.171251	0.67564	-0.0620553	0.857501
b1462	-0.182174	0.738417	0.311785	0.454046	-0.102513	0.77954
b1463	-0.0877036	0.875517	0.384316	0.400093	-0.185807	0.657945
b1464	-0.340518	0.305226	0.000665359	0.998016	-0.318617	0.187268
b1465	0.424085	0.254279	0.800105	0.0226383	-0.6324	0.0400484
b1466	0.590473	0.0574835	0.958514	0.00114486	-1.03776	5.99005e-05
b1467	0.929664	0.00530967	1.25348	5.17493e-07	-1.4791	6.74705e-08
b1468	0.941012	0.000681929	1.46905	2.49621e-09	-1.91517	9.08659e-16
b1469	0.529504	0.127783	1.06434	0.00242436	-0.854889	0.00484873
b1470	-0.0841897	0.882598	0.361237	0.425007	-0.257258	0.522429
b1471	-0.0606946	0.906617	0.468014	0.26568	-0.303527	0.441642
b1472	0.0639554	0.919385	0.369778	0.476245	-0.10909	0.819582
b1473	0.220472	0.646856	0.550034	0.218494	-0.0796499	0.854278
b1474	-0.25338	0.519427	0.227959	0.455041	-0.269028	0.327497
b1475	0.0321263	0.952136	0.331055	0.432445	-0.206969	0.561647
b1476	-0.0113241	0.984587	0.341696	0.45646	-0.17098	0.675857
b1477	-0.0223646	0.959942	0.290341	0.445339	-0.0863955	0.802202
b1478	0.615053	0.00851569	1.17389	1.53708e-08	-1.14995	3.83857e-08
b1479	0.918008	0.000124848	1.35939	3.83415e-12	2.0205	2.53257e-29
b1480	0.583537	0.0594041	0.921588	1.91145e-05	-0.720519	0.0221859
b1481	0.217431	0.687827	0.498652	0.351422	-0.147716	0.739598
b1482	0.432549	0.0737964	1.18287	1.2026e-08	-0.886774	0.0152337
b1483	0.267101	0.374106	1.18627	1.6844e-06	-0.757559	0.00121278
b1484	0.160253	0.708583	0.527968	0.225266	-0.30716	0.399487
b1485	0.0247997	0.943695	0.469078	0.167972	-0.451731	0.0941196
b1486	0.129248	0.743587	0.50789	0.220557	-0.300814	0.358769
b1487	0.183418	0.565029	0.470021	0.210873	-0.524371	0.0706414
b1488	0.08207	0.844295	0.453273	0.320404	-0.408893	0.300561
b1489	0.153858	0.638829	0.687889	0.0322084	-0.644781	0.0219846
b1490	0.294215	0.440266	0.703386	0.0513547	-0.646317	0.0345344
b1491	0.130293	0.684948	0.290921	0.35536	-0.651424	0.0187176
b1492	0.775898	0.000171404	0.576913	0.0019008	-6.93358	0
b1493	0.502522	0.00806794	0.506175	0.00262608	-7.47366	0
b1494	0.292028	0.279093	0.542468	0.0350589	0.455851	0.0118365
b1495	0.120166	0.65432	0.567981	0.058674	0.370943	0.0673791
b1496	0.172963	0.531146	0.52313	0.119796	0.421089	0.0321
b1497	0.265408	0.305173	0.539621	0.0845081	0.667238	0.00179319
b1498	-1.956	6.93553e-11	-1.03249	2.42364e-05	1.10771	4.67704e-06
b1499	0.46651	0.0700546	0.614908	0.0116327	0.762756	0.000189408
b1500	0.49277	0.0516731	0.487273	0.0515473	0.855555	4.92745e-05
b1501	0.0670249	0.801589	0.392372	0.167462	0.281759	0.132966
b1502	0.221267	0.409278	0.600592	0.0205688	0.495849	0.00548859
b1503	0.372639	0.146772	0.530101	0.0532155	0.685502	0.000502969
b1504	0.464053	0.0674792	0.637306	0.0225143	0.806236	6.43783e-05
b1505	0.29322	0.291073	0.654673	0.0481765	0.663375	0.00390668
b1506	0.536906	0.0316882	0.575468	0.0220047	0.883074	2.05735e-05
b1507	-0.0738316	0.759045	0.44792	0.118154	0.22945	0.415077
b1508	0.220714	0.430719	0.618392	0.0432426	0.441313	0.112171
b1511	0.403314	0.0494495	0.0645751	0.796632	-1.78354	4.68647e-15
b1512	0.393704	0.17166	0.12718	0.663517	-0.78401	0.00159481
b1513	0.688112	0.00419801	0.655426	0.0132783	-1.45502	1.69062e-07
b1514	1.00276	0.000454953	0.677497	0.00983954	-1.11026	1.68284e-05
b1515	1.01673	0.000387815	0.574552	0.050156	-1.18651	2.90766e-08
b1516	0.832666	7.44525e-05	0.385975	0.150897	-1.51399	4.36487e-10
b1517	0.606262	0.0147877	0.31775	0.153634	-1.25356	4.11338e-09
b1518	0.723028	0.0118824	0.529253	0.0281714	-1.13646	2.25254e-10
b1519	0.277708	0.34894	0.526452	0.0513825	-1.02761	6.77252e-09
b1520	-0.109056	0.631407	0.603316	0.0254239	0.128289	0.52716
b1521	-1.28643	7.4033e-05	0.474863	0.0763978	2.06763	3.53299e-12
b1522	0.0792618	0.779069	0.358661	0.148132	0.619488	0.00693251
b1523	-0.191456	0.468897	0.173293	0.457195	0.599287	0.00487019
b1524	-0.433075	0.0700707	0.206284	0.402828	0.299245	0.224992
b1525	-0.461931	0.0429785	0.400599	0.136575	-0.112243	0.528618
b1526	-0.150208	0.60849	0.410697	0.128514	0.625107	0.00411923
b1527	-0.0638953	0.788373	0.70453	0.0188684	0.406112	0.0213601
b1528	-0.0759907	0.772644	0.508118	0.0673937	0.540968	0.00449594
b1529	0.20207	0.379858	0.509697	0.0436958	0.0463274	0.844901
b1530	-0.352719	0.224653	0.0130066	0.958746	0.394852	0.0541872
b1531	-0.5895	0.0144004	-0.204927	0.407382	0.0162903	0.932815
b1532	-0.0257625	0.926559	0.430809	0.10704	0.568656	0.00494653
b1533	-0.441424	0.0816863	-0.037698	0.903596	0.0934581	0.665328
b1534	-0.170955	0.505936	0.336621	0.163106	0.493708	0.0378142
b1535	-0.540486	0.0126009	0.264787	0.28899	0.66768	0.0189613
b1536	0.466812	0.0306236	1.12119	7.50228e-05	-0.0877363	0.701806
b1537	0.061405	0.84021	0.703048	0.00576184	0.553352	0.0134806
b1538	-0.204391	0.405398	0.173643	0.509693	-0.067967	0.707158
b1539	-1.0184	0.00133766	-0.820427	0.00131509	0.167535	0.531507
b1540	-0.548789	0.0366722	-0.0724142	0.748214	0.520008	0.0202215
b1541	0.199149	0.547163	0.521996	0.0089817	0.875831	0.000215107
b1542	-0.0866779	0.763536	0.525584	0.0355306	0.591873	0.000866275
b1543	-0.0280201	0.918535	0.667204	0.0180468	0.509815	0.00716549
b1544	0.129237	0.696205	0.561346	0.0197982	0.869212	0.00017072
b1545	-0.0707265	0.823462	0.459372	0.049473	0.668382	0.000661068
b1546	-0.143649	0.643263	0.732293	0.015134	0.5004	0.00802936
b1547	0.158763	0.671885	0.666648	0.00191862	0.900511	4.78273e-05
b1548	0.0703696	0.84127	0.53494	0.00786071	0.854648	2.4013e-05
b1549	0.106178	0.751505	0.582021	0.00598457	0.832313	9.8944e-05
b1550	0.245044	0.524608	0.613999	0.00420367	1.00845	3.16918e-06
b1551	0.291321	0.480268	0.563915	0.0107898	1.05905	6.20069e-06
b1552	-0.173348	0.50553	0.0122508	0.959838	0.369347	0.197115
b1553	0.0810813	0.811531	0.749763	0.0086354	0.783153	0.00034175
b1554	0.0927203	0.804816	0.601499	0.0179136	0.839049	0.000174855
b1555	0.172607	0.646045	0.622919	0.00655115	0.910226	7.51806e-05
b1556	0.152914	0.681122	0.579335	0.00637196	0.889941	3.5644e-05
b1557	0.0235031	0.931296	0.335119	0.0970894	0.872107	0.00700902
b1558	0.194017	0.606116	0.505098	0.0178393	0.936331	5.82182e-05
b1559	-0.130839	0.617659	0.599796	0.0335686	0.390776	0.0250741
b1560	0.0346391	0.928928	0.530885	0.0249446	0.81787	0.000440858
b1561	0.0938984	0.777327	0.53746	0.014422	0.752115	0.000299456
b1562	0.283919	0.266236	0.259981	0.347008	0.0162774	0.946906
b1563	0.143031	0.633731	0.278215	0.392094	0.0165972	0.956482
b1564	-0.00112912	0.996837	0.309476	0.330393	0.0985874	0.723159
b1565	0.134304	0.719912	0.540104	0.0151628	0.935032	9.46979e-05
b1566	0.101738	0.753273	0.549823	0.0156828	0.783657	8.39553e-05
b1567	0.244687	0.496488	0.551826	0.00583893	1.00548	1.30587e-06
b1568	0.126823	0.7178	0.528934	0.0112032	0.858802	1.2857e-05
b1569	0.133664	0.728125	0.524363	0.0268755	0.865908	0.000359924
b1570	-0.591948	0.00874809	-0.0625009	0.79869	0.170774	0.538165
b1571	0.110448	0.785429	0.588904	0.00378148	0.970745	2.69726e-06
b1572	0.0952166	0.803281	0.53788	0.00617663	0.946755	2.29335e-06
b1573	0.0279106	0.937275	0.452208	0.0202521	0.84638	1.2445e-05
b1574	0.268355	0.517648	0.588726	0.00556786	1.07619	2.29297e-06
b1575	0.17598	0.661866	0.609494	0.00328502	1.01202	9.17681e-06
b1576	0.189651	0.637346	0.614351	0.00391647	1.013	6.17243e-06
b1577	-0.06928	0.794777	0.593474	0.0118491	0.613472	0.00188971
b1578	-0.344875	0.13216	0.376442	0.145668	0.111595	0.523845
b1579	-0.227699	0.461054	0.610577	0.0146138	0.497405	0.0100882
b1580	0.140945	0.667075	0.689461	0.00198262	0.769245	0.000142774
b1581	0.145345	0.656291	0.646331	0.00788162	0.825987	0.000269648
b1582	0.195662	0.629864	0.587138	0.00970917	0.983716	3.69587e-05
b1583	-0.362343	0.08919	0.250745	0.392925	1.87037	1.82074e-18
b1584	-0.174068	0.408739	0.236911	0.319361	2.13608	7.98631e-18
b1585	-0.441227	0.122874	0.124083	0.642143	0.472979	0.0633418
b1586	0.205727	0.509069	0.924277	0.000823154	0.182674	0.513791
b1587	1.55149	1.3735e-06	1.42306	5.34348e-08	2.39755	1.63721e-15
b1588	1.2569	7.15932e-06	1.31382	2.34089e-09	2.04488	3.26292e-12
b1589	1.18196	5.3304e-05	1.24444	3.5353e-07	2.05805	2.32338e-24
b1590	1.07469	0.00161094	1.04229	1.27628e-05	1.95766	1.62469e-23
b1591	0.486749	0.0409079	0.727919	0.00797427	1.2964	6.41847e-10
b1592	0.0167394	0.947901	0.26406	0.22725	0.409377	0.178261
b1593	-0.242331	0.447793	-0.174616	0.585219	0.0187543	0.956613
b1594	-0.217863	0.360357	-0.0649623	0.790941	-0.15507	0.604748
b1595	-0.0972263	0.741816	0.37738	0.0848778	0.274254	0.355165
b1596	-0.338207	0.262799	-0.00589414	0.982284	0.265921	0.453845
b1597	2.44882	6.65662e-18	2.63488	4.68246e-20	2.41637	2.08486e-19
b1598	0.208171	0.475027	0.835315	0.0109342	-0.566949	0.0856457
b1599	0.0122017	0.968721	0.573219	0.00474726	0.627399	0.0325861
b1600	-0.149047	0.637277	0.242151	0.221227	0.514814	0.0410475
b1601	0.295728	0.262525	0.522663	0.058092	0.480858	0.111722
b1602	0.100306	0.753662	-0.100575	0.704533	-0.383726	0.125592
b1603	-0.115516	0.712384	-0.372089	0.10062	-0.64109	0.0949941
b1604	-0.547955	0.0819903	-0.299667	0.298648	0.192348	0.44992
b1605	0.0510997	0.858628	0.516845	0.0212162	0.441131	0.162902
b1606	-0.180642	0.451382	0.229019	0.301034	0.1607	0.617968
b1607	-0.321759	0.317914	0.052634	0.815781	0.242677	0.461812
b1608	1.68101	3.58499e-09	2.13678	8.36828e-13	2.86416	1.07851e-12
b1609	2.16363	1.29046e-18	2.37126	6.73585e-16	2.0482	2.51337e-11
b1610	0.188425	0.440764	0.471108	0.07954	0.247191	0.227639
b1611	-0.998755	0.00133918	-0.826086	0.000517001	0.32126	0.101082
b1612	-1.27612	2.17674e-06	-1.02184	4.37455e-06	0.341706	0.117049
b1613	-1.30905	0.000244469	-0.664194	0.00403287	0.312776	0.148041
b1614	0.107964	0.656302	1.02889	1.65536e-05	-0.449617	0.0746983
b1615	-0.456881	0.0633727	0.323814	0.158291	0.122895	0.660133
b1616	-0.138419	0.602246	0.164185	0.423728	0.454528	0.171757
b1617	-0.518434	0.021787	-0.00116547	0.995707	0.422249	0.104657
b1618	-0.533709	0.0365214	-0.195963	0.496509	0.564229	0.131166
b1619	-0.392072	0.196675	0.413362	0.118571	-1.39129	8.21393e-07
b1620	0.072819	0.770432	0.19606	0.429755	0.0990121	0.760294
b1621	-0.476715	0.0477485	-0.0577283	0.821704	0.186268	0.588021
b1622	-0.574178	0.0075289	-0.165157	0.526161	0.224614	0.4078
b1623	-1.30612	0.000760551	-0.747246	0.0100883	-0.0876089	0.774249
b1624	-0.380858	0.106276	-0.099137	0.683189	-0.0143897	0.951009
b1625	-0.305093	0.353116	0.0603904	0.77907	0.529594	0.111555
b1626	-0.339426	0.271201	-0.0538673	0.803326	0.368908	0.265415
b1627	-0.309602	0.265259	0.0211571	0.917112	0.426658	0.21221
b1628	-0.441564	0.107831	-0.041836	0.835213	0.312527	0.311695
b1629	-0.14326	0.717664	0.452867	0.185848	-0.635301	0.005026
b1630	-0.289943	0.204587	0.142561	0.548066	0.105376	0.745822
b1631	-0.369258	0.16612	-0.00305927	0.988196	0.382651	0.271139
b1632	-0.386876	0.133407	-0.0574041	0.792733	0.32454	0.295957
b1633	-0.425021	0.107422	-0.0245262	0.909066	0.379523	0.235114
b1634	-0.968045	0.000520748	-1.14105	1.2419e-06	-0.281522	0.313014
b1635	-0.529018	0.0411033	-0.194432	0.443582	-0.081146	0.781701
b1636	-0.679998	0.00266286	-0.302139	0.242153	0.160373	0.541574
b1637	-0.488035	0.118102	-0.45734	0.0466143	0.043234	0.829697
b1638	-0.743373	0.000868454	-0.54116	0.0190144	0.371609	0.192682
b1639	-0.401575	0.180272	0.0656133	0.76562	0.606484	0.0634081
b1640	-0.16743	0.437915	-0.182488	0.451035	0.354832	0.132578
b1641	0.640177	0.00563774	0.853048	0.00106565	1.25355	0.000718546
b1642	-0.276628	0.397218	-0.725386	0.0107476	-0.793851	0.00970492
b1643	-0.224778	0.444633	0.0216229	0.918343	0.551335	0.0749863
b1644	-0.321826	0.296857	0.148054	0.48441	0.499558	0.108499
b1645	0.537793	0.0303261	0.995722	0.000263366	-0.414132	0.129663
b1646	0.539444	0.0317711	1.16491	7.22811e-07	-1.01194	0.00211387
b1647	-0.286142	0.360013	0.389237	0.155093	0.636715	0.0276103
b1648	-0.111847	0.723854	0.355847	0.123863	0.448142	0.201488
b1649	-0.300853	0.323942	-0.0884261	0.655599	0.406104	0.187464
b1650	-0.78599	0.00159056	-0.074159	0.808453	0.0519685	0.797183
b1651	-0.682193	0.00332039	-0.188629	0.525659	0.218095	0.437524
b1652	-0.068387	0.779876	0.165378	0.555743	0.175474	0.527529
b1653	0.116523	0.814754	0.643028	0.0663272	-1.11896	9.42764e-07
b1654	-0.623591	0.00652822	-0.374857	0.16615	0.870515	0.0173202
b1655	-0.822079	0.00110144	-0.482917	0.0341235	0.331256	0.297198
b1656	-0.511197	0.0517701	-0.283946	0.167702	-0.0875366	0.632471
b1657	-0.504472	0.0662911	0.0277423	0.898121	0.323269	0.278454
b1658	-0.395185	0.081723	-0.260679	0.36523	0.0584342	0.863943
b1659	0.169723	0.465443	0.38564	0.189472	0.178008	0.555958
b1660	-0.482976	0.108115	-0.030818	0.8985	0.247811	0.397501
b1661	0.0611199	0.77277	0.0095006	0.967002	-1.42581	1.91722e-05
b1662	-0.884757	3.48652e-05	-0.309671	0.296353	0.433735	0.213621
b1663	-0.467022	0.0332392	0.0219598	0.929486	0.159232	0.576071
b1664	0.313994	0.277153	0.878521	0.000177964	-0.436782	0.0148842
b1665	-0.083088	0.829342	0.192173	0.429242	0.808585	0.0179244
b1666	-0.0987896	0.796605	0.193674	0.421626	0.803172	0.0171089
b1667	-0.723584	0.0428689	-0.094654	0.773272	0.21942	0.562541
b1668	0.615369	0.052903	1.48114	4.53734e-07	-1.2167	0.00105983
b1669	0.256503	0.328697	1.09242	2.47234e-05	0.54885	0.195678
b1670	-0.115257	0.706048	0.313502	0.235362	0.821464	0.0537188
b1671	0.0293595	0.916162	0.474525	0.0583328	1.42787	0.000132289
b1672	0.248908	0.369789	0.576606	0.0155136	1.78132	8.42099e-07
b1673	0.623977	0.0330008	0.915926	0.00674101	2.53189	5.79924e-15
b1674	0.0982783	0.730925	0.585415	0.0620908	2.49772	2.35454e-13
b1675	-0.0182279	0.953742	0.324064	0.148761	0.503349	0.323834
b1676	0.507387	0.0802675	0.945307	2.53683e-05	-1.06024	1.38694e-07
b1677	1.08482	0.0180056	0.99137	3.9482e-06	0.983749	0.00921224
b1678	0.982916	2.97242e-05	1.71643	1.76036e-11	-1.02478	0.000708672
b1679	0.843245	0.00834907	1.38936	2.53311e-08	-1.25046	0.000334524
b1680	1.01685	1.09676e-05	1.54847	6.31046e-12	-2.17816	9.96167e-17
b1681	1.00191	3.49148e-05	1.48581	8.80525e-12	-2.19459	1.4399e-20
b1682	0.989805	1.48583e-06	1.4959	4.22988e-13	-1.88189	2.49416e-19
b1683	1.17978	1.33954e-09	1.52904	9.87591e-14	-2.02359	1.90409e-21
b1684	1.11965	0.000223087	1.06934	3.53103e-06	-1.20861	0.000150777
b1685	0.0630287	0.895769	0.251864	0.549447	0.0324218	0.939409
b1686	-0.0682598	0.833717	-0.00958179	0.975353	-0.119704	0.743355
b1687	-0.0121313	0.966951	-0.257339	0.245195	-0.885716	9.90063e-07
b1688	-0.0491255	0.863305	0.495762	0.0717338	-0.697497	0.00053088
b1689	0.140623	0.760473	0.256276	0.586579	0.0556888	0.894413
b1690	0.00571568	0.989398	0.310082	0.388545	-0.0561646	0.879804
b1691	0.0012622	0.997632	0.366921	0.272357	-0.121598	0.751112
b1692	0.0164175	0.971159	0.20075	0.638566	-0.0624766	0.875966
b1693	-0.215927	0.460329	-0.0622811	0.867815	0.10456	0.787813
b1694	-0.0894813	0.828074	0.22182	0.537863	-0.194614	0.592941
b1695	-0.057371	0.901216	0.242991	0.541442	-0.107211	0.771836
b1696	-0.0132763	0.971643	0.272755	0.445775	-0.0450336	0.898637
b1697	0.100381	0.838743	0.255844	0.566879	0.0479022	0.904987
b1698	0.0907109	0.82762	0.327081	0.411825	-0.00298688	0.994098
b1699	0.0374369	0.926996	0.343943	0.338818	-0.0716227	0.844278
b1700	0.078712	0.875713	0.191933	0.682593	0.0320466	0.937165
b1701	-0.113436	0.772711	0.303484	0.292326	-0.127128	0.714412
b1702	-0.634293	0.01738	-0.674052	0.00198779	-0.158246	0.434339
b1703	-0.891952	0.0222696	-0.595522	0.13211	-0.446242	0.222602
b1704	-1.07889	0.0278893	-0.851709	0.104615	-0.523019	0.272476
b1705	-0.97146	0.131972	-0.752831	0.235663	-0.839966	0.169643
b1706	-0.553379	0.220016	0.0409179	0.926991	-0.619966	0.152069
b1707	-1.14862	0.0395397	-0.6926	0.188655	-0.785722	0.126971
b1708	-1.00597	0.0483841	-0.722651	0.169129	-0.768662	0.118844
b1709	-0.662773	0.0907239	0.0589548	0.88196	-0.750598	0.0450787
b1710	-0.783809	0.0417823	-0.0352229	0.926562	-0.805827	0.0340333
b1711	-0.716807	0.0968708	-0.388233	0.401655	-1.02473	0.0209834
b1712	0.322468	0.303213	-0.131434	0.606875	-1.17411	0.00206296
b1713	-0.0766021	0.775588	-0.34976	0.173164	-0.955411	0.000495956
b1714	-0.99513	0.00698403	-1.11052	0.000685209	-0.53791	0.075144
b1715	-1.21171	0.0843872	-1.11963	0.123934	-0.777159	0.216915
b1716	0.102194	0.68666	-0.252803	0.300679	-0.297788	0.384347
b1717	0.0183459	0.948031	-0.305814	0.258711	-0.335401	0.358921
b1718	-0.223693	0.48532	-0.460036	0.0899139	-0.283486	0.393224
b1719	-0.711076	0.0082735	-0.75073	0.00114308	-0.255398	0.227172
b1722	-1.05192	0.119915	-0.827897	0.212738	-0.950557	0.142291
b1723	-0.514159	0.0434776	-0.133495	0.595668	-0.836523	0.00151241
b1724	0.104491	0.822335	0.314003	0.432508	-1.33446	0.00117094
b1725	0.3382	0.290683	0.189202	0.558928	-0.403743	0.293099
b1726	-0.480946	0.394701	-0.486788	0.381181	-0.864479	0.11119
b1727	-1.16652	0.0500648	-1.07994	0.0877957	-0.568716	0.28842
b1728	-0.990935	0.157185	-1.01222	0.149451	-1.03684	0.119991
b1729	-1.07263	0.0136144	-1.21564	0.00127915	-0.432644	0.262582
b1730	-0.933063	0.146653	-0.821287	0.20128	-1.05347	0.0969763
b1731	-1.03909	0.137668	-1.01065	0.149239	-1.02422	0.116782
b1732	0.679558	0.0105004	1.25171	1.0323e-10	-1.81986	1.15842e-09
b1733	-0.911719	0.136545	-0.894801	0.130325	-0.787807	0.157677
b1734	-0.99212	0.0974297	-0.720162	0.211802	-0.976667	0.0867024
b1735	-0.998822	0.0931909	-0.801085	0.176795	-0.937984	0.103641
b1736	-1.0588	0.115879	-0.942648	0.151317	-0.989427	0.110283
b1737	-0.841175	0.158898	-0.773683	0.203458	-0.909353	0.126315
b1738	-0.837119	0.164124	-0.872704	0.160091	-0.639996	0.254086
b1739	0.179835	0.452878	0.498351	0.0166407	-0.568228	0.170467
b1740	-0.920564	0.00942429	-0.605007	0.0498834	-0.491196	0.0750875
b1741	-1.07168	0.051939	-0.882584	0.096217	-0.975964	0.0550081
b1742	-1.09234	0.084783	-0.954241	0.116031	-1.06306	0.0672278
b1743	-0.609995	0.131785	-0.218693	0.573495	-0.918823	0.0122521
b1744	-0.365389	0.397783	-0.322188	0.492529	-1.19638	0.00912147
b1745	0.256589	0.540009	0.263363	0.355297	-1.27888	3.7567e-06
b1746	0.365154	0.375266	0.574312	0.0133371	-1.55374	8.3633e-08
b1747	0.355414	0.402069	0.322837	0.232191	-1.41152	1.78927e-08
b1748	0.530343	0.200919	0.449956	0.0725694	-1.36084	2.71871e-09
b1749	-0.961959	0.0556729	-0.70443	0.126817	-0.574314	0.187986
b1750	-0.954221	0.101903	-0.754575	0.153481	-0.94793	0.0680778
b1751	-0.906822	0.106773	-0.826306	0.121884	-0.555537	0.262046
b1752	-0.745081	0.169595	-0.711629	0.178876	-0.77563	0.129984
b1753	-0.583985	0.190956	-0.290698	0.53121	-1.01555	0.0370396
b1754	-0.32532	0.399267	0.0331014	0.932437	-0.921679	0.0220697
b1755	-0.255486	0.539906	0.0921315	0.820921	-1.35086	0.00150173
b1756	-0.859406	0.161312	-0.889905	0.123206	-0.967218	0.0781473
b1757	-0.545796	0.166924	-0.246561	0.50992	0.0575994	0.870447
b1758	-0.684446	0.215679	-0.747303	0.163654	-0.881606	0.0840823
b1759	-0.958682	0.143059	-0.876261	0.124442	-1.02142	0.0643633
b1760	-0.951384	0.155551	-0.895445	0.120786	-1.02383	0.0645275
b1761	-0.964213	0.00191418	-0.843903	0.00162698	-0.414941	0.0634312
b1762	-0.910119	0.114358	-0.642692	0.221983	-1.059	0.0612971
b1763	-0.771811	0.00260003	-0.621061	0.0042307	-0.129359	0.636823
b1764	-0.719286	0.000950026	-0.525672	0.0178546	0.0796238	0.756732
b1765	-0.950536	0.00176165	-0.644988	0.0121116	-0.0727621	0.804984
b1766	-0.881526	0.0276012	-0.769908	0.0229255	-0.545306	0.0825434
b1767	-0.830289	0.03946	-0.679828	0.0807191	-0.725804	0.0462147
b1768	-0.72559	0.140294	-0.680095	0.150062	-0.765687	0.0900734
b1769	-0.951164	0.128323	-0.836862	0.132231	-1.01441	0.0842478
b1770	-0.943178	0.119742	-0.838331	0.122	-0.81905	0.118887
b1771	-0.936889	0.0933622	-0.75012	0.139693	-1.03136	0.0610304
b1772	-0.956029	0.133635	-0.907038	0.113744	-0.998965	0.0849589
b1773	-0.969182	0.134325	-0.926525	0.102592	-0.979424	0.0899901
b1774	-0.902125	0.123554	-0.703849	0.183205	-0.985922	0.0848157
b1775	-0.915398	0.141396	-0.882278	0.119313	-1.01088	0.0861263
b1776	-0.944316	0.118102	-0.828024	0.121885	-1.01112	0.0779401
b1777	-1.03237	0.0515787	-0.845476	0.0715001	-0.102653	0.811271
b1778	-0.948766	0.0197068	-0.538845	0.1089	-0.0808726	0.800678
b1779	-0.287197	0.330671	0.0730424	0.740315	0.413484	0.0632519
b1780	-0.647746	0.137355	-0.370244	0.405353	-0.275168	0.529093
b1781	-0.93922	0.0206009	-0.861262	0.0341361	-0.495149	0.178502
b1782	-1.22086	0.000781981	-1.00084	0.00180814	-0.190101	0.532456
b1783	0.750864	0.00269282	0.947485	3.34005e-07	-1.83021	7.2236e-15
b1784	1.02776	2.24469e-05	0.892744	1.61135e-05	-1.69197	3.61453e-08
b1785	-1.37839	0.00771251	-0.746233	0.173788	-0.879572	0.17906
b1786	-1.41138	0.00849094	-0.922082	0.10281	-0.898354	0.163627
b1787	-1.58066	0.000439948	-1.23315	0.0105378	-0.50234	0.303045
b1788	-1.57753	0.00475712	-1.30108	0.0328882	-0.718895	0.25502
b1789	-1.06882	0.0212508	-0.612631	0.208436	-0.934445	0.0897509
b1790	-1.24428	0.00922818	-0.710003	0.163389	-0.866267	0.129989
b1791	-1.50259	0.00586784	-1.09691	0.0608536	-0.828587	0.183659
b1792	-1.07359	0.0356847	-0.738979	0.147821	-0.333943	0.494421
b1793	-1.48687	0.00789761	-1.18661	0.0441018	-0.696938	0.244966
b1794	-1.6749	0.000179847	-1.3344	0.00648277	-0.816773	0.0836247
b1795	-0.158273	0.745439	0.00465709	0.990788	-0.898105	0.027314
b1796	-1.60965	0.00761874	-1.34612	0.0400324	-0.831127	0.229812
b1797	-1.59644	0.00738617	-1.32091	0.0398891	-0.835369	0.226092
b1798	-1.58685	0.00425592	-1.20915	0.0426041	-0.824316	0.194022
b1799	-1.05715	0.0202571	-0.768822	0.113088	-0.384786	0.412409
b1800	-1.16109	0.00320905	-0.799676	0.0532449	-0.329399	0.417722
b1801	-1.52269	0.00406307	-0.970244	0.0821361	-0.873626	0.174021
b1802	-1.44678	0.0099127	-1.11375	0.0600728	-0.812229	0.210012
b1803	-1.47998	0.00744091	-1.11594	0.0618452	-0.822479	0.21198
b1804	-0.847775	0.0641626	-0.544312	0.248899	-0.57772	0.248822
b1805	-0.380327	0.374098	-0.524776	0.135525	-0.882859	0.0101295
b1806	-0.921164	0.0554396	-0.741325	0.11552	-0.605099	0.202284
b1807	-1.01841	0.0278719	-0.495874	0.291447	-0.895311	0.0880099
b1808	-0.920929	0.0286468	-0.652775	0.128008	-0.769421	0.0981798
b1809	-1.29767	0.00838595	-1.10682	0.0333853	-0.297589	0.555897
b1810	-0.917146	0.0650903	-0.777826	0.12305	-0.913663	0.0902038
b1811	-1.52916	0.00685746	-1.26657	0.0382799	-0.83157	0.207091
b1812	-1.33594	0.0075249	-0.937858	0.0788206	-0.816874	0.167451
b1813	-1.0588	0.0338699	-0.737278	0.166089	-0.719657	0.20919
b1814	-0.357448	0.337231	0.198293	0.517956	-0.109374	0.746704
b1815	-0.872328	0.0700085	-0.588578	0.243975	-1.01713	0.0899427
b1816	-2.38788	5.62144e-13	-2.26316	3.17412e-15	-2.47608	2.12867e-08
b1817	-0.208536	0.461281	-0.835771	0.00262711	-0.976554	0.00242269
b1818	0.0840168	0.772169	-0.616453	0.00781463	-0.814191	0.00563217
b1819	0.0695188	0.802454	-0.582892	0.0158004	-0.752639	0.00811025
b1820	-1.35162	0.0106248	-1.217	0.0338149	-0.900598	0.152583
b1821	-1.71454	0.00384811	-1.32276	0.0361259	-0.906909	0.184368
b1822	-1.58675	0.00384456	-1.19326	0.0395414	-0.69154	0.243307
b1823	0.587675	0.162533	-0.147799	0.640715	0.484833	0.401359
b1824	0.615993	0.120099	-0.0962308	0.763238	0.36201	0.536664
b1825	-0.302015	0.594308	-1.24247	0.041548	-0.79744	0.202325
b1826	-0.215322	0.716176	-1.63302	0.022336	-0.80979	0.217976
b1827	-1.30041	0.00887366	-1.36063	0.0117326	-0.656719	0.20142
b1828	-1.28343	0.012792	-1.17958	0.0408426	-0.811761	0.1726
b1829	-0.596097	0.118552	-1.10925	0.000885774	-0.553216	0.101782
b1830	-0.582986	0.11782	-0.513713	0.130049	-0.287264	0.446321
b1831	-0.508501	0.161354	-0.733104	0.0242151	0.0447039	0.909713
b1832	-1.06851	0.0147636	-1.02601	0.028161	-0.0423285	0.926109
b1833	-0.837146	0.088468	-0.649589	0.191222	-0.478481	0.3264
b1834	-0.347069	0.416702	-0.0555341	0.886596	-0.514885	0.175009
b1835	-1.13505	0.0271544	-1.04446	0.056085	-0.328139	0.53163
b1836	-0.778683	0.119548	-0.682224	0.187673	-0.408219	0.40978
b1837	-1.08647	0.031279	-0.666005	0.197941	-0.382259	0.453225
b1838	-1.1301	0.0296547	-0.65646	0.220714	-0.359214	0.494392
b1839	-1.14762	0.0165042	-1.25952	0.0117941	-0.15858	0.74058
b1840	-1.10536	0.00692302	-0.909615	0.019645	0.0210288	0.958063
b1841	-1.06393	0.00906016	-0.94239	0.0123211	0.130467	0.736114
b1842	-1.13451	0.0520051	-1.19839	0.0565091	-0.00579568	0.992222
b1843	-1.07911	0.0170545	-1.09573	0.0235961	-0.433975	0.340013
b1844	-1.14863	0.0105653	-1.10293	0.0171944	-0.2162	0.633794
b1845	-0.602473	0.146063	-0.234166	0.547223	-0.50214	0.180691
b1846	-0.755481	0.106248	-0.909739	0.0677098	-0.0833838	0.850605
b1847	-0.476068	0.31081	-0.122224	0.788875	-0.200653	0.668344
b1848	-0.937813	0.0786447	-0.756848	0.154185	-0.0189668	0.970179
b1849	-1.18337	0.0366274	-1.37868	0.0274364	-0.201239	0.723334
b1850	-1.06009	0.0161539	-1.17343	0.0104906	-0.0932967	0.825449
b1851	-1.12884	0.0180408	-1.02514	0.0409814	-0.11863	0.801206
b1852	-0.409832	0.240323	-0.364664	0.258014	-0.0341518	0.924818
b1853	-0.687597	0.157538	-1.16243	0.0192516	-0.232256	0.636088
b1854	-0.134288	0.585884	-0.270736	0.257028	-0.253088	0.354025
b1855	-1.31402	0.00380812	-1.13898	0.0154057	-0.242262	0.59983
b1856	-0.934621	0.0250899	-1.06597	0.00568589	-0.380499	0.322454
b1857	-1.45833	0.000325186	-1.13247	0.00325645	-0.270284	0.477127
b1858	-1.41063	0.00404753	-1.34088	0.010249	-0.0718476	0.881527
b1859	-1.24952	0.016218	-1.2874	0.021852	-0.156322	0.762528
b1860	-0.684301	0.107681	-0.59105	0.161985	-0.0450586	0.913295
b1861	-1.04384	0.0145111	-1.02978	0.0176837	-0.0572306	0.891118
b1862	-1.22858	0.0339544	-1.39595	0.0256891	-0.187419	0.750489
b1863	-1.02522	0.0311619	-1.19923	0.0167211	-0.0756853	0.873936
b1864	-1.16774	0.00680902	-1.09805	0.00371434	-0.189707	0.617154
b1865	-0.889748	0.0489878	-1.12223	0.0135912	-0.287188	0.484029
b1866	-0.651039	0.00811923	-0.592004	0.00452372	-0.182432	0.430606
b1867	-1.1758	0.0164289	-1.26508	0.0185184	-0.0773287	0.875506
b1868	-1.24421	0.0199529	-1.31623	0.0223166	-0.176208	0.741957
b1869	-0.776953	0.133314	-0.804364	0.128877	-0.226191	0.662895
b1870	-1.11575	0.0455082	-1.21512	0.0461169	-0.18702	0.744367
b1871	-1.06669	0.0413926	-0.988967	0.0699868	-0.198665	0.705527
b1872	-0.829396	0.0978624	-0.663645	0.206437	-0.306614	0.552719
b1873	-1.31539	0.0238537	-1.44849	0.0238929	-0.210153	0.723669
b1874	-1.10642	0.0347112	-1.35602	0.0145381	-0.0999517	0.847101
b1875	-1.27807	0.0181097	-1.39555	0.0208317	-0.149374	0.786742
b1876	-1.0742	0.00933386	-0.820857	0.0323011	-0.164561	0.67123
b1877	-1.33146	0.0274061	-1.48942	0.023045	-0.15777	0.793063
b1878	-1.30411	0.0229679	-1.26639	0.0418071	-0.19905	0.731695
b1879	-0.991911	0.0455397	-0.766168	0.14042	-0.336979	0.510985
b1880	-0.897433	0.0676376	-0.598942	0.242355	-0.431276	0.390829
b1881	-0.891897	0.103049	-0.833634	0.148515	-0.220834	0.703383
b1882	-1.04154	0.0591104	-1.09736	0.0667149	-0.214346	0.713763
b1883	-0.834751	0.105735	-0.857046	0.117459	-0.273539	0.61586
b1884	-1.16809	0.040632	-1.29446	0.035098	-0.187328	0.749503
b1885	-1.11582	0.0406805	-1.13724	0.0520314	-0.223559	0.695498
b1886	-0.675629	0.18904	-0.398516	0.418828	-0.479896	0.306919
b1887	-1.37974	0.0236921	-1.37094	0.0301978	-0.184678	0.755981
b1888	-1.28608	0.0246963	-1.24323	0.0383629	-0.20367	0.724272
b1889	-1.32068	0.0235681	-1.43257	0.0243208	-0.191185	0.743589
b1890	-1.34153	0.0247834	-1.43867	0.0263383	-0.166186	0.781278
b1891	-1.15635	0.0401825	-1.51666	0.021721	-0.0574576	0.919847
b1892	-1.25793	0.0298494	-1.50331	0.0229389	-0.0341463	0.953083
b1893	-1.33055	0.0232059	-1.37688	0.0280265	-0.179603	0.75848
b1894	-1.36606	0.024052	-1.50231	0.0239046	-0.165807	0.781725
b1895	-1.04996	0.0384053	-0.548634	0.289553	-0.129886	0.802435
b1896	0.167765	0.553261	1.12644	6.04773e-05	-1.22884	5.02776e-05
b1897	-0.0224509	0.95692	0.513872	0.158751	-0.887038	0.019592
b1900	-0.870197	0.0759707	-0.790127	0.125976	-0.0746559	0.880511
b1901	-0.918573	0.0533264	-0.912746	0.0550778	-0.0250667	0.956157
b1902	-0.672714	0.162901	-0.809107	0.0724016	0.674353	0.166958
b1904	-1.33467	0.0379103	-1.6424	0.0212804	-0.140414	0.820817
b1905	-1.65482	6.09379e-06	-1.4382	9.0133e-06	0.493285	0.192058
b1906	-1.38844	0.0151769	-1.47477	0.0143731	-0.000458133	0.999328
b1907	-1.22144	0.039489	-1.34048	0.0269776	-0.21075	0.71134
b1908	-1.04507	0.0244736	-1.14917	0.0113296	-0.142911	0.734923
b1909	-1.21893	0.045121	-1.42409	0.0249422	-0.195589	0.739596
b1910	-1.1224	0.0620747	-1.38148	0.0273408	-0.196724	0.735659
b1911	-0.997424	0.0862987	-1.24209	0.0350216	-0.262395	0.64233
b1912	-0.663015	0.182462	-0.858958	0.0558178	-0.24051	0.600758
b1913	-0.913024	0.0136471	-0.453397	0.16059	-0.354289	0.276325
b1914	-1.21374	0.0128413	-1.06238	0.0342636	0.0751465	0.879824
b1915	-1.31992	0.0398018	-1.69027	0.0171945	-0.136154	0.823726
b1916	-1.07641	0.0664858	-1.44144	0.0241884	-0.184214	0.751342
b1917	-0.670601	0.108836	-0.619845	0.125149	-0.294769	0.458555
b1918	-0.581366	0.153756	-0.479852	0.210531	-0.381381	0.308789
b1919	-0.776341	0.0512195	-0.336456	0.33339	-0.448694	0.194349
b1920	-1.28508	0.00476543	-1.07142	0.0136177	-0.347643	0.386906
b1921	-1.30441	0.0301891	-1.48334	0.0207751	-0.188298	0.745778
b1922	-0.813035	0.142078	-1.00343	0.0874922	-0.183495	0.754096
b1923	-0.967417	0.0580877	-0.757335	0.12877	-0.222169	0.655355
b1924	-1.30649	0.0289188	-1.47546	0.0184629	-0.220916	0.709864
b1925	-1.31642	0.034767	-1.60159	0.0165899	-0.174987	0.772708
b1926	-1.34722	0.0319143	-1.6286	0.0157464	-0.163468	0.784802
b1927	0.0180727	0.956696	0.655587	0.0301648	-1.13851	0.000277666
b1928	-1.08217	0.00797987	-1.01957	0.00846776	-0.0420566	0.91901
b1929	-0.895693	0.0244372	-1.09742	0.00576107	0.0423678	0.908155
b1930	-1.08981	0.0379268	-1.25612	0.021673	-0.0989109	0.847808
b1931	-1.26312	0.0345722	-1.25018	0.0405023	-0.204002	0.725219
b1932	-1.30079	0.0275729	-1.50134	0.0177656	-0.197056	0.732183
b1936	-1.31853	0.0321597	-1.54615	0.0178357	-0.173684	0.768286
b1937	-1.29901	0.0332642	-1.50774	0.0186922	-0.170814	0.772389
b1938	-0.850485	0.119191	-0.94717	0.099192	-0.230847	0.687737
b1939	-0.714208	0.186557	-0.929146	0.103593	-0.202676	0.723237
b1940	-0.971288	0.0679542	-0.982365	0.079604	-0.283825	0.60899
b1941	-0.171508	0.736539	-0.0152304	0.974463	-0.562012	0.189781
b1942	-1.32096	0.0349365	-1.61751	0.0180173	-0.1717	0.775201
b1943	-1.24849	0.0389049	-1.36758	0.0279959	-0.201263	0.735247
b1944	-1.33863	0.0316729	-1.57721	0.0177866	-0.183383	0.762242
b1945	-1.29397	0.0375623	-1.43145	0.0281676	-0.186544	0.760435
b1946	-1.31961	0.0377424	-1.6215	0.0180992	-0.167257	0.784499
b1947	-1.23973	0.0463686	-1.57136	0.0189115	-0.170885	0.777885
b1948	-1.19805	0.0472972	-1.47435	0.0219737	-0.178647	0.765433
b1949	-1.3277	0.0377702	-1.66286	0.0178174	-0.149743	0.805823
b1950	-1.30403	0.0331124	-1.50401	0.0192465	-0.172796	0.771
b1951	-1.27922	0.0335707	-1.42138	0.024627	-0.177525	0.764126
b1952	-1.33866	0.0335636	-1.65217	0.0165463	-0.161259	0.790316
b1953	-0.0369926	0.945722	-0.240332	0.633049	-0.53905	0.290516
b1954	-0.694734	0.215414	-0.689791	0.224005	-0.366705	0.515812
b1955	0.129485	0.712251	0.756578	0.021389	-1.03672	0.00315945
b1956	-0.32573	0.467651	0.151926	0.71529	-0.565863	0.169472
b1957	-1.24841	0.0360525	-1.27154	0.0423897	-0.239125	0.682729
b1958	-0.897455	0.0780032	-0.716566	0.168386	-0.281456	0.578982
b1959	-1.31606	0.0200567	-1.2334	0.0323236	-0.204999	0.70872
b1960	-1.08317	0.0515476	-1.21732	0.0407415	-0.21083	0.708329
b1961	-0.992418	0.0329827	-0.870266	0.0627946	-0.234628	0.605511
b1962	-1.16262	0.0451852	-1.24448	0.0422457	-0.191997	0.733943
b1963	-1.32897	0.0317899	-1.48648	0.0294731	-0.182284	0.761381
b1967	0.351792	0.171665	0.655535	0.0144666	-2.63309	5.15975e-21
b1968	-1.29733	0.0217924	-1.16951	0.0509461	-0.206021	0.711264
b1969	-1.30914	0.02522	-1.43689	0.0286781	-0.139196	0.808281
b1970	-1.21894	0.0459509	-1.46341	0.0327313	-0.139105	0.815212
b1971	-0.857347	0.0799733	-0.530322	0.28529	-0.355931	0.461822
b1972	-1.16983	0.0445059	-1.16037	0.0598885	-0.184215	0.747347
b1973	-1.3243	0.0295772	-1.27135	0.0469007	-0.140879	0.812118
b1974	-1.25639	0.040579	-1.28011	0.0535739	-0.13961	0.815817
b1975	-1.1272	0.0223153	-1.15787	0.0302776	0.15571	0.767321
b1976	-0.986952	0.0164396	-0.760161	0.038846	0.482555	0.267678
b1977	-1.24987	0.0443728	-1.28707	0.0495612	-0.0947657	0.874367
b1978	-0.831316	0.061487	-0.40695	0.352065	-0.408773	0.328115
b1981	-1.15868	0.035989	-1.17554	0.0386234	-0.132379	0.804508
b1982	-0.921386	0.0111913	-0.571523	0.0501109	-0.075428	0.802373
b1983	-1.24265	0.0218222	-0.986524	0.0765545	-0.0651746	0.905691
b1984	-1.32183	0.0345217	-1.38711	0.0376121	-0.166285	0.782844
b1985	-1.23173	0.0246442	-0.915871	0.105897	-0.295054	0.592284
b1986	-1.32719	0.0374784	-1.505	0.0338942	-0.151991	0.803362
b1987	-1.26557	0.0314361	-1.22168	0.0485849	-0.200193	0.729587
b1988	-1.23723	0.036131	-1.16252	0.0611415	-0.154781	0.789069
b1989	-1.33776	0.038221	-1.53041	0.0367519	-0.151416	0.80577
b1990	-0.420241	0.352942	0.229198	0.578867	-0.42955	0.338475
b1991	-1.22614	0.0214084	-1.18644	0.0341478	-0.287016	0.581168
b1992	-1.27787	0.0255239	-1.26864	0.0351482	-0.232729	0.682225
b1993	-1.22981	0.0365194	-1.36891	0.0344924	-0.207862	0.71887
b1994	-0.748526	0.0293162	-0.483448	0.117003	-0.287056	0.337341
b1996	-0.874362	0.037256	-0.330877	0.378993	-0.346641	0.3475
b1997	-0.930354	0.0254519	-0.433242	0.243841	-0.265181	0.489619
b1999	-0.863899	0.0780851	-0.448462	0.377891	-0.337291	0.493188
b2000	0.400604	0.377367	0.320739	0.414477	0.329945	0.389963
b2001	-1.17872	0.0423741	-1.10198	0.0674947	-0.117517	0.839241
b2002	-1.23453	0.0399666	-1.21031	0.0561138	-0.13437	0.818515
b2003	-1.1999	0.0441776	-1.24182	0.0481456	-0.110267	0.853245
b2004	-0.968402	0.0668172	-0.795431	0.154651	-0.210786	0.700443
b2005	-1.30893	0.033779	-1.45864	0.0303582	-0.102128	0.865393
b2006	-1.31713	0.0358286	-1.51059	0.0276098	-0.0771139	0.898851
b2007	-0.741357	0.173232	-0.811163	0.118529	-0.138013	0.784317
b2008	-0.670206	0.146427	-0.436975	0.328654	-0.266756	0.536481
b2009	-0.525907	0.275381	-0.0363204	0.930387	-0.147992	0.730074
b2010	-1.20677	0.0423412	-1.19563	0.0539535	-0.119794	0.836801
b2011	-0.944529	0.0184996	-0.815729	0.0214205	-0.0720032	0.840482
b2012	-1.2556	0.031027	-1.43927	0.014433	-0.110188	0.841769
b2013	-1.54793	0.00180048	-1.48612	0.00162682	-0.321027	0.483787
b2014	-1.25966	0.0257083	-1.29816	0.0345938	-0.0689806	0.903076
b2015	-0.460874	0.362154	-0.364155	0.455775	-0.289169	0.542857
b2016	-0.507326	0.170065	-0.462901	0.17269	-0.221674	0.557659
b2017	-0.729083	0.165223	-0.818465	0.11696	-0.236091	0.635553
b2018	-1.33493	0.0379794	-1.58701	0.0257457	-0.069303	0.910057
b2019	-0.946023	0.0296959	-0.886871	0.0443969	-0.094956	0.815234
b2020	-0.514531	0.188402	-0.263773	0.360762	-0.45537	0.157457
b2021	-0.82808	0.0304527	-0.712361	0.0344388	-0.263616	0.441274
b2022	-0.873855	0.0208386	-0.806775	0.0192223	-0.244338	0.451579
b2023	-0.92977	0.045027	-1.10444	0.0332556	-0.094278	0.837364
b2024	-0.788069	0.074258	-0.735468	0.0981597	-0.204513	0.623282
b2025	-1.02573	0.0207279	-0.972562	0.0355699	-0.146344	0.727189
b2026	-0.961866	0.0354301	-1.05013	0.0260596	0.00390707	0.992831
b2027	-1.2431	0.00930219	-1.11568	0.0214451	0.10775	0.823981
b2028	-1.18844	0.0372979	-1.09443	0.0677948	-0.110155	0.846355
b2029	-0.918129	0.000722733	-0.542577	0.0221059	0.0808904	0.763024
b2030	-0.667894	0.0407659	-0.303932	0.29592	-0.336326	0.232865
b2032	-0.863273	0.0749888	-0.795193	0.098381	-0.00660832	0.988533
b2033	-0.908133	0.0794981	-0.9188	0.0763942	-0.157347	0.74447
b2034	-0.753376	0.142813	-0.710432	0.164466	-0.130723	0.788877
b2035	-0.838101	0.102325	-0.882784	0.0888985	-0.281612	0.564978
b2036	-0.894429	0.0597959	-0.766969	0.0998202	-0.312624	0.485929
b2037	-0.776488	0.15572	-0.828348	0.119384	-0.240108	0.644717
b2038	-0.838326	0.122396	-0.87055	0.106141	-0.162598	0.749956
b2039	-0.877793	0.0819568	-0.684249	0.13613	-0.0283916	0.950964
b2040	-1.09812	0.0133928	-0.976197	0.0239474	0.00159184	0.99693
b2041	-1.05133	0.0175822	-1.00123	0.027301	0.124096	0.775202
b2042	-1.11275	0.00211416	-0.187993	0.53106	0.44067	0.243324
b2043	-1.17764	0.0250515	-1.04034	0.0608519	-0.228266	0.666504
b2044	-1.11737	0.0289865	-0.843891	0.110865	-0.287082	0.578121
b2045	-1.155	0.0363727	-1.27264	0.0321125	-0.192338	0.724568
b2046	-1.12704	0.0335695	-1.03856	0.0621916	-0.225348	0.672139
b2047	-1.12945	0.0317542	-1.06586	0.0532966	-0.232965	0.662877
b2048	-0.852032	0.0957307	-0.828495	0.127174	-0.216811	0.683235
b2049	-0.966301	0.0716456	-1.03674	0.0693814	-0.189964	0.728424
b2050	-0.564624	0.272118	-0.424523	0.418458	-0.317835	0.532405
b2051	-1.1176	0.0435734	-1.24459	0.0366938	-0.174157	0.757702
b2052	-0.726963	0.150115	-0.743019	0.163022	-0.209477	0.689874
b2053	-1.14324	0.0391152	-1.29962	0.0323594	-0.168716	0.760116
b2054	-1.29416	0.0253163	-1.45677	0.0214897	-0.152031	0.785551
b2055	-1.28134	0.0275567	-1.43609	0.028783	-0.137197	0.809401
b2056	-1.23595	0.0245284	-1.24198	0.0364213	-0.177905	0.746914
b2057	-1.31208	0.0210917	-1.32813	0.0266351	-0.189005	0.733934
b2058	-1.33461	0.0202797	-1.41726	0.020835	-0.174898	0.751458
b2059	-1.31469	0.0166299	-1.32066	0.0232783	-0.19597	0.71018
b2060	-1.26818	0.0255927	-1.21952	0.0418144	-0.161276	0.773784
b2061	-1.31812	0.0294517	-1.5821	0.0231326	-0.121438	0.834228
b2062	-1.31973	0.0242364	-1.367	0.0261179	-0.143124	0.797935
b2063	-0.735267	0.0714807	-0.570288	0.137501	-0.411895	0.266621
b2064	-0.625877	0.133172	-0.720222	0.0593117	-0.237187	0.52377
b2065	-0.718545	0.102145	-0.49394	0.193872	-0.0957507	0.80684
b2066	-1.26749	0.0159218	-1.37177	0.0162069	-0.113801	0.824831
b2067	-0.551381	0.229215	-0.237314	0.593457	-0.5734	0.174459
b2068	-0.709426	0.130141	-0.602547	0.208513	-0.128826	0.782604
b2069	-0.596405	0.219852	-0.596119	0.228883	-0.218137	0.651934
[truncated: 2,642 more rows]

## Sheet: PhoP regulon 
PhoP regulon across TMPRA, TMPRB, TMPRC
				TMPRA		TMPRB		TMPRC
Sr no	Gene	Gene ID	Description	log2(FC)	p value	log2(FC)	p value	log2(FC)	p value
1	acrB	b0462	multidrug efflux pump RND permease AcrB	-0.168004	0.514588	-0.156497	0.504168	-0.492177	0.059318
2	arcA	b0463	multidrug efflux pump membrane fusion lipoprotein AcrA	-0.783313	0.0204087	-0.423154	0.0920842	-0.224025	0.240683
3	argD	b3359	N-acetylornithine aminotransferase	2.23441	0.00689202	1.17752	0.0727423	1.08188	0.0296204
4	borD	b0557	DLP12 prophage; prophage lipoprotein BorD	0.400552	0.385237	0.412215	0.238362	0.713868	0.108557
5	clpS	b0881	specificity factor for ClpA-ClpP chaperone-protease complex	0.487139	0.154326	0.831468	0.0170797	0.189355	0.316806
6	cysB	b1275	DNA-binding transcriptional dual regulator CysB	-0.945195	0.000302708	-0.768311	0.011289	0.0907869	0.736681
7	dcuD	b3227	putative transporter DcuD	1.61816	0.0757732	1.64832	1.86873e-05	2.95182	0.00586591
8	fadL	b2344	long-chain fatty acid outer membrane channel	1.0922	0.093707	0.273114	0.562343	0.556199	0.0191458
9	folA	b0048	Dihyrofolate Reductase enzyme	3.32623	4.72312e-23	0.961586	0.000819436	0.101875	0.719505
10	gadE	b3512	DNA-binding transcriptional activator GadE	0.957459	0.000212638	1.0541	4.41564e-05	-1.24391	0.0563796
11	gadF	b4718	small regulatory RNA GadF	2.29763	1.69852e-05	0.670305	0.00664241	1.3593	0.0347522
12	gadW	b3515	DNA-binding transcriptional dual regulator GadW	2.43065	3.19464e-06	1.23414	4.66118e-07	1.69225	0.00220684
13	glgA	b3429	glycogen synthase	0.760677	0.00322672	0.580477	0.0284877	0.053677	0.844235
14	glgB	b3432	1,4-α-glucan branching enzyme	0.659317	0.0138637	0.418785	0.110308	-0.23866	0.464863
15	glgC	b3430	glucose-1-phosphate adenylyltransferase	0.692349	0.0124957	0.464477	0.0631673	-0.0150025	0.955576
16	glgP	b3428	glycogen phosphorylase	0.75336	0.0114582	0.461555	0.0943951	0.0231014	0.930632
17	glgX	b3431	limit dextrin α-1,6-glucohydrolase	1.02872	0.0013654	0.504518	0.10904	-0.0535779	0.883732
18	hdeA	b3510	periplasmic acid stress chaperone HdeA	0.455534	0.228231	0.643572	0.0661743	-4.05925	5.03323e-16
19	hdeB	b3509	periplasmic acid stress chaperone HdeB	0.509316	0.175322	0.217704	0.534197	-3.31011	2.77153e-08
20	hdeD	b3511	acid-resistance membrane protein	0.950317	0.00181436	0.691254	0.0246451	-1.78615	0.0061451
21	hemL	b0154	glutamate-1-semialdehyde 2,1-aminomutase	0.815443	0.00510473	0.831549	0.00153665	1.33231	4.25173e-08
22	iraM	b1160	anti-adaptor protein IraM	0.850662	0.00551788	0.896772	3.03841e-05	1.23927	4.30984e-06
23	malS	b3571	α-amylase	2.30777	3.62572e-06	-0.195901	0.463187	1.61138	0.00706605
24	metB	b3939	O-succinylhomoserine(thiol)-lyase	-0.725029	0.00814175	-1.56185	1.7944e-05	-0.226294	0.390366
25	metL	b3940	fused aspartate kinase/homoserine dehydrogenase 2	-0.504376	0.150807	-0.788618	0.027889	-0.381667	0.154186
26	mgrB	b1826	PhoQ kinase inhibitor	-0.215322	0.716176	-1.63302	0.022336	-0.80979	0.217976
27	mgrR	b4698	small regulatory RNA MgrR	0.626822	0.0439327	0.93079	0.000275662	1.35822	2.9661e-08
28	mgtA	b4242	Mg2+ importing P-type ATPase	3.09796	9.3813e-13	2.38858	2.94042e-09	1.24904	0.00112393
29	mgtL	b4702	leader peptide MgtL	0.893449	0.197461	1.04123	0.117494	-0.0453753	0.952464
30	mgtS	b4599	small protein MgtS interacts with mgtA	1.2367	8.98508e-05	1.3558	2.31769e-10	1.90781	5.50882e-08
31	nagA	b0677	N-acetylglucosamine-6-phosphate deacetylase	0.300688	0.397252	0.507358	0.0434511	0.240614	0.227748
32	ompT	b0565	Omptin family outer membrane protease OmpT	0.149803	0.55512	0.695286	0.00758994	2.86263	9.8302e-46
33	pagP	b0622	Lipid A palmitoyltransferase	0.572427	0.0549689	1.33874	2.80287e-05	0.561178	0.0111373
34	phoP	b1130	DNA-binding transcriptional dual regulator PhoP	1.34725	8.28355e-06	1.71278	1.76303e-13	2.37002	7.30219e-12
35	phoQ	b1129	bifunctional sensor histidine kinase PhoQ	1.2065	3.49925e-05	1.58671	6.23526e-10	1.82362	1.0082e-12
36	purD	b4005	phosphoribosylamine—glycine ligase	-0.384404	0.266715	-1.06929	0.00680568	-0.702734	0.0372451
37	purH	b4006	bifunctional AICAR transformylase/IMP cyclohydrolase	-0.410486	0.226683	-1.22755	0.00241289	-0.722858	0.0484519
38	queE	b2777	putative 7-carboxy-7-deazaguanine synthase QueE	0.769137	0.101765	0.423217	0.382782	-0.0893386	0.849331
39	rstA	b1608	DNA-binding transcriptional regulator RstA	1.68101	3.58499e-09	2.13678	8.36828e-13	2.86416	1.07851e-12
40	rstB	b1609	sensory histidine kinase RstB	2.16363	1.29046e-18	2.37126	6.73585e-16	2.0482	2.51337e-11
41	rutA	b1012	pyrimidine monooxygenase RutA	1.24577	8.99135e-06	0.890662	0.000257563	1.12322	7.65203e-07
42	rutB	b1011	ureidoacrylate amidohydrolase	1.26439	6.16265e-06	0.901941	1.63614e-05	1.13792	1.74468e-08
43	rutC	b1010	3-aminoacrylate deaminase	1.41887	5.40455e-06	0.878605	0.0010128	1.27407	5.68806e-07
44	rutD	b1009	putative aminoacrylate hydrolase RutD	0.499759	0.144724	0.713043	0.0397796	-0.210353	0.482836
45	rutE	b1008	putative malonic semialdehyde reductase	1.04902	4.38691e-06	0.858029	0.00020993	0.714802	0.000951075
46	rutF	b1007	FMN reductase RutF	0.774545	0.0104549	0.924733	0.005929	0.0315411	0.903276
47	rutG	b1006	pyrimidine:H+ symporter	0.797027	0.000371479	0.683616	0.00819482	0.468548	0.0316375
48	safA	b1500	two-component system connector SafA	0.49277	0.0516731	0.487273	0.0515473	0.855555	4.92745e-05
49	slyB	b1641	outer membrane lipoprotein SlyB	0.640177	0.00563774	0.853048	0.00106565	1.25355	0.000718546
50	tolC	b3035	outer membrane channel TolC	0.467781	0.34371	0.224607	0.362037	0.385113	0.0977028
51	treR	b4241	DNA-binding transcriptional repressor TreR	-0.303812	0.538139	0.220925	0.621972	-1.04436	0.014732
52	ybjG	b0841	undecaprenyl pyrophosphate phosphatase	1.93817	2.28334e-07	2.2902	9.23821e-08	1.66494	2.70277e-09
53	ydeO	b1499	DNA-binding transcriptional dual regulator YdeO	0.46651	0.0700546	0.614908	0.0116327	0.762756	0.000189408
54	ydeP	b1501	putative oxidoreductase YdeP	0.0670249	0.801589	0.392372	0.167462	0.281759	0.132966
55	ygiB	b3037	DUF1190 domain-containing protein YgiB	0.427831	0.408171	-0.172466	0.51275	0.199991	0.404732
56	ygiC	b3038	putative acid—amine ligase YgiC	0.573063	0.300735	-0.0726594	0.78198	0.252942	0.282619
57	yhiD	b3508	inner membrane protein YhiD	2.07531	0.002486	0.0174468	0.96173	1.07912	0.103783
58	yrbL	b3207	protein kinase-like domain-containing protein YrbL	0.377338	0.492044	0.40912	0.429916	0.393452	0.638544

## Sheet: RpoS regulon 
RpoS regulon across TMPRA, TMPRB, TMPRC
				TMPRA		TMPRB		TMPRC
Sr no	Gene ID	Gene	Description	log2(FC)	p value	log2(FC)	p value	log2(FC)	p value
1	aceE	b0114	sub units of pyruvate dehydrogenase	-0.569124	0.0263278	-0.207358	0.312294	-0.0976854	0.712958
2	aceF	b0115	pyruvate dehydrogenase, E2 subunit	-0.214883	0.415244	0.0348625	0.88326	-0.375626	0.162679
3	acnA	b1276	aconitate hydratase A	-0.378494	0.151401	0.48989	0.00606028	-1.28309	2.23825e-10
4	acs	b4069	acetyl-CoA synthetase (AMP-forming)	-0.120512	0.793023	-0.199251	0.308234	-1.3049	2.04585e-06
5	actP	b4067	acetate/glycolate:cation symporter	-0.238768	0.589332	-0.505141	0.0357591	-1.22079	6.93468e-06
6	ada	b2213	DNA-binding transcriptional dual regulator / DNA repair protein Ada	-0.440926	0.270011	-0.29496	0.391597	0.249829	0.521363
7	adhE	b1241	fused acetaldehyde-CoA dehydrogenase and iron-dependent alcohol dehydrogenase	0.0226065	0.935241	0.555005	0.00539367	-1.04005	3.33949e-08
8	aidB	b4187	isovaleryl-CoA dehydrogenase and DNA-binding transcriptional repressor	0.903988	0.000522353	1.56295	4.1676e-09	-2.49092	1.10595e-23
9	aldB	b3588	aldehyde dehydrogenase B	0.794931	0.00327564	0.463319	0.0157725	-0.789104	0.05778
10	alkA	b2068	DNA-3-methyladenine glycosylase 2	-0.709426	0.130141	-0.602547	0.208513	-0.128826	0.782604
11	alkB	b2212	DNA oxidative demethylase	-1.51789	0.000190032	-1.84611	4.74504e-06	0.55041	0.205864
12	ansP	b1453	L-asparagine transporter	-0.0782806	0.872895	0.370775	0.367334	-0.267147	0.465759
13	appA	b0980	periplasmic phosphoanhydride phosphatase	0.886539	0.00608621	0.53679	0.135209	-0.798084	0.00918402
14	appC	b0978	periplasmic phosphoanhydride phosphatase/multiple inositol-polyphosphate phosphatase	0.80606	0.00973031	0.488483	0.147824	-0.744685	0.02798
15	appB	b0979	cytochrome bd-II ubiquinol oxidase subunits	0.938443	0.00224266	0.538447	0.104548	-0.94514	0.00390627
16	appX	b4592	cytochrome bd-II accessory subunit AppX	1.39592	2.79567e-09	0.842288	0.00132021	0.690635	0.0349137
17	appY	b0564	DLP12 prophage; DNA-binding transcriptional activator AppY	0.380372	0.230146	0.835937	0.00239784	-0.167067	0.707099
18	araF	b1901	arabinose ABC transporter periplasmic binding protein, ATP binding unit, membrane binding unit	-0.918573	0.0533264	-0.912746	0.0550778	-0.0250667	0.956157
19	araG	b1900	arabinose ABC transporter ATP binding subunit	-0.870197	0.0759707	-0.790127	0.125976	-0.0746559	0.880511
20	araH	b4460	arabinose ABC transporter membrane subunit	-1.01439	0.070888	-1.07104	0.0686195	-0.128918	0.820299
21	ariR	b1166	putative two-component system connector protein AriR	0.530828	0.0218196	0.220791	0.377397	0.495091	0.127835
22	arrS	b4704	small regulatory RNA ArrS	3.14845	7.17605e-07	0.369838	0.139802	2.44179	0.000121
23	artI	b0863	putative ABC transporter periplasmic binding protein ArtI	-0.00579062	0.978685	0.591854	0.0321087	-0.871024	0.000175543
24	artM	b0861	L-arginine ABC transporter membrane subunit ArtM	0.471036	0.104672	0.81383	0.0243014	-0.708629	0.0018725
25	artP	b0864	L-arginine ABC transporter ATP binding subunit	0.294841	0.287076	0.74018	0.0474326	-0.559042	0.00481257
26	artQ	b0862	L-arginine ABC transporter membrane subunit ArtQ	0.449804	0.138802	0.854779	0.00541073	-0.70815	9.96789e-05
27	asr	b1597	acid shock protein	2.44882	6.65662e-18	2.63488	4.68246e-20	2.41637	2.08486e-19
28	astA	b1747	arginine catabolic pathway enzymes	0.355414	0.402069	0.322837	0.232191	-1.41152	1.78927e-08
29	astB	b1745	arginine catabolic pathway enzymes	0.256589	0.540009	0.263363	0.355297	-1.27888	3.7567e-06
30	astC	b1748	arginine catabolic pathway enzymes	0.530343	0.200919	0.449956	0.0725694	-1.36084	2.71871e-09
31	astD	b1746	arginine catabolic pathway enzymes	0.365154	0.375266	0.574312	0.0133371	-1.55374	8.3633e-08
32	astE	b1744	arginine catabolic pathway enzymes	-0.365389	0.397783	-0.322188	0.492529	-1.19638	0.00912147
33	baeR	b2079	response regulator baeR	-1.14374	0.0328009	-1.18201	0.0327556	-0.137379	0.792065
34	baeS	b2078	sensor kinase baeS	-0.904471	0.0867749	-1.10574	0.0558318	-0.175287	0.745227
35	blc	b4149	outer membrane lipoprotein Blc	-0.163668	0.647137	0.390732	0.197244	-1.02087	0.00356789
36	blr	b4409	β-lactam resistance protein	-0.326892	0.295702	0.136974	0.515713	0.482387	0.131154
37	bolA	b0435	DNA-binding transcriptional dual regulator BolA	1.03171	0.000520417	1.09864	8.88947e-05	-1.02668	0.0298517
38	bsmA	b4189	DUF1471 domain-containing putative lipoprotein BsmA	0.577496	0.0795045	0.64828	0.0594504	0.353248	0.41172
39	btsT	b4354	pyruvate:H+ symporter	0.12901	0.83405	0.383743	0.331706	-0.664209	0.028412
40	btuF	b0158	vitamin B12 ABC transporter periplasmic binding protein	-0.53755	0.108381	-0.5964	0.0680299	-0.569986	0.00944257
41	cbpA	b1000	curved DNA-binding protein	0.295358	0.229594	0.741046	0.0067963	-2.03895	1.04772e-18
42	cbpM	b0999	chaperone modulator CbpM	0.718976	0.00227266	1.02994	0.000286069	-1.48602	8.42263e-12
43	cfa	b1661	cyclopropane fatty acyl phospholipid synthase	0.0611199	0.77277	0.0095006	0.967002	-1.42581	1.91722e-05
44	cpxA	b3911	sensor histidine kinase CpxA	-0.522475	0.0263838	-0.975732	0.000782291	-0.344513	0.1702
45	cpxR	b3912	DNA-binding transcriptional dual regulator CpxR	-0.583301	0.00877466	-0.988529	0.0009657	-0.284757	0.252096
46	crr	b2417	Enzyme IIAGlc	0.553616	0.0895403	0.550613	0.0326124	0.703932	0.131364
47	csgA	b1042	curlin, major subunit	1.30164	2.78267e-05	0.880451	0.000711157	1.29979	5.6159e-10
48	csgB	b1041	curlin, minor subunit	1.37647	8.90069e-06	0.998312	7.6646e-06	1.33609	3.26539e-11
49	csgC	b1043	curlin chaperone	1.53089	1.52321e-06	0.989426	8.85162e-05	1.46759	5.5643e-13
50	csgD	b1040	DNA-binding transcriptional dual regulator CsgD	1.28195	1.782e-05	0.894751	0.000117303	1.20716	9.5163e-11
51	csgE	b1039	curli assembly component CsgE	1.48221	7.84492e-06	1.04044	3.97936e-05	1.4257	3.855e-10
52	csgF	b1038	curli assembly component CsgF	1.4478	2.06747e-06	1.00408	2.58169e-05	1.37464	3.49526e-11
53	csgG	b1037	curli secretion channel	1.10588	0.00017352	0.684693	0.00507434	0.937735	3.23305e-05
54	csiE	b2535	stationary phase-inducible protein CsiE	1.07217	0.00544411	0.826049	0.000930702	0.340476	0.641147
55	csrA	b2696	carbon storage regulator	0.787486	0.0806541	0.482297	0.311236	0.0309687	0.948184
56	cyaR	b4438	small regulatory RNA CyaR	-1.23258	0.0307668	-1.49191	0.0247358	-0.145367	0.790684
57	ddpA	b1487	putative D,D-dipeptide ABC transporter periplasmic binding protein	0.183418	0.565029	0.470021	0.210873	-0.524371	0.0706414
58	ddpB	b1486	putative D,D-dipeptide ABC transporter membrane subunit DdpB	0.129248	0.743587	0.50789	0.220557	-0.300814	0.358769
59	ddpC	b1485	putative D,D-dipeptide ABC transporter membrane subunit DdpC	0.0247997	0.943695	0.469078	0.167972	-0.451731	0.0941196
60	ddpD	b1484	putative D,D-dipeptide ABC transporter ATP-binding subunit DdpD	0.160253	0.708583	0.527968	0.225266	-0.30716	0.399487
61	ddpF	b1483	putative D,D-dipeptide ABC transporter ATP-binding subunit DdpF	0.267101	0.374106	1.18627	1.6844e-06	-0.757559	0.00121278
62	ddpX	b1488	D-alanyl-D-alanine dipeptidase	0.08207	0.844295	0.453273	0.320404	-0.408893	0.300561
63	dgcC	b0385	diguanylate cyclase DgcC	-0.26942	0.603737	0.615698	0.11018	-1.52799	0.00150276
64	dhaK	b1200	dihydroxyacetone kinase subunit K	-0.0229051	0.93637	-0.44592	0.109772	0.092589	0.597143
65	dhaL	b1199	dihydroxyacetone kinase subunit L	0.0901503	0.751972	-0.291434	0.254408	0.276821	0.112213
66	dhaM	b1198	dihydroxyacetone kinase, phosphotransferase component	0.244939	0.407763	-0.115311	0.64095	0.233267	0.232847
67	dhaR	b1201	DNA-binding transcriptional dual regulator DhaR	0.881694	0.0203899	0.681136	0.00194123	1.01956	0.000167448
68	dinB	b0231	DNA polymerase IV	-0.50845	0.1051	0.0750121	0.813384	-0.878479	1.50629e-05
69	dkgA	b3012	methylglyoxal reductase DkgA	0.906551	0.0540432	0.414486	0.192635	-0.147329	0.725316
70	dkgB	b0207	methylglyoxal reductase DkgB	-0.315893	0.362118	0.0293523	0.916342	-0.187845	0.358354
71	dmsD	b1591	redox enzyme maturation protein DmsD	0.486749	0.0409079	0.727919	0.00797427	1.2964	6.41847e-10
72	dnaN	b3701	β sliding clamp	1.0741	0.0126844	0.145092	0.538745	1.0774	0.0229354
73	dps	b0812	stationary phase nucleoid component that sequesters iron and protects DNA from damage	0.207465	0.36328	0.872333	7.41325e-05	-1.85924	7.3238e-14
74	ecnB	b4411	bacteriolytic entericidin B lipoprotein	-0.64299	0.0773347	-0.123023	0.71876	-0.972851	0.0118358
75	elaB	b2266	tail-anchored inner membrane protein ElaB	0.584184	0.0326845	1.16103	5.88966e-05	0.338658	0.20939
76	eno	b2779	enolase	0.517191	0.0674037	0.636662	0.00166878	-0.512044	0.0414182
77	envC	b3613	murein hydrolase activator EnvC	0.979084	0.0536022	0.251238	0.43245	0.826145	0.145939
78	epd	b2927	D-erythrose-4-phosphate dehydrogenase	0.869092	0.0862918	-0.111639	0.737984	-0.232039	0.548506
79	EvgA	b2369	response regulator EvgA	1.21536	0.155418	0.335731	0.611786	2.70147	0.000569079
80	EvgS	b2370	sensor kinase EvgS	0.738356	0.268931	0.119747	0.772178	1.90807	0.0213466
81	fadL	b2344	long-chain fatty acid outer membrane channel / bacteriophage T2 receptor	1.0922	54	0.273114	0.562343	0.556199	0.0191458
82	fau	b2912	putative 5-formyltetrahydrofolate cyclo-ligase	0.941171	0.0751753	-0.0617642	0.863186	-0.178484	0.669799
83	fbaA	b2925	fructose-bisphosphate aldolase class I	0.529846	0.140132	-0.0570094	0.79641	-0.361865	0.179338
84	fbaB	b2097	fructose-bisphosphate aldolase class I	0.0249521	0.925911	0.0697619	0.762996	-0.972091	0.00334383
85	folK	b0142	2-amino-4-hydroxy-6-hydroxymethyldihydropteridine diphosphokinase	-0.415438	0.293211	-0.182496	0.445945	-0.404378	0.112358
86	frdA	b4154	fumarate reductase complex	-0.433173	0.104016	-0.57099	0.00189904	-0.26632	0.0879766
87	frdB	b4153	fumarate reductase iron-sulfur protein	-0.334014	0.237126	-0.401226	0.110691	-0.35681	0.1181
88	frdC	b4152	fumarate reductase membrane protein FrdC	-0.152744	0.578243	-0.326776	0.211728	-0.282627	0.276873
89	frdD	b4151	fumarate reductase membrane protein FrdD	-0.0586375	0.797772	-0.153146	0.537361	-0.0508788	0.860793
90	ftsA	b0094	cell division protein FtsA	0.175601	0.514581	-0.319115	0.30169	-0.816816	0.00638363
91	ftsQ	b0093	cell division protein Ftsq	0.619823	0.0230491	0.0357517	0.89738	-1.06107	8.15229e-07
92	ftsZ	b0095	cell division protein FtsZ	0.0365159	0.862625	-0.295755	0.11905	-0.478025	0.0332133
93	fumC	b1611	fumarase C	-0.998755	0.00133918	-0.826086	0.000517001	0.32126	0.101082
94	gabD	b2661	succinate-semialdehyde dehydrogenase (NADP+) GabD	0.741581	0.101338	0.416132	0.348488	-0.18707	0.707212
95	gabP	b2663	4-aminobutanoate:H+ symporter	0.868949	0.0748494	0.453975	0.379485	0.0649798	0.898418
96	gabT	b2662	4-aminobutyrate aminotransferase GabT	0.85261	0.0581862	0.477883	0.295401	-0.0577589	0.905906
97	gadA	b3517	glutamate decarboxylase A	0.756501	0.000538248	0.578978	0.00785024	-4.46626	3.14684e-16
98	gadB	b1493	glutamate decarboxylase B	0.502522	0.00806794	0.506175	0.00262608	-7.47366	0
99	gadC	b1492	L-glutamate:4-aminobutyrate antiporter	0.775898	0.000171404	0.576913	0.0019008	-6.93358	0
100	gadE	b3512	DNA-binding transcriptional activator GadE	0.957459	0.000212638	1.0541	4.41564e-05	-1.24391	0.0563796
101	gadF	b4718	small regulatory RNA GadF	0.670305	0.00664241	1.3593	0.0347522	2.29763	1.69852e-05
102	gadW	b3515	DNA-binding transcriptional dual regulator GadW	2.43065	3.19464e-06	1.23414	4.66118e-07	1.69225	0.00220684
103	gadX	b3516	DNA-binding transcriptional dual regulator GadX	2.01472	7.20728e-05	0.610487	0.019283	1.29472	0.0155888
104	gadY	b4452	small regulatory RNA GadY	3.09622	1.16568e-06	0.281644	0.2746	2.41587	0.000136873
105	galE	b0759	galactose operon	0.0110641	0.970183	0.592774	0.0143777	0.231853	0.283965
106	galK	b0757	galactokinase	0.16364	0.508257	0.587124	0.0100289	0.206194	0.373726
107	galM	b0756	galactose-1-epimerase	0.0396111	0.872115	0.337634	0.108708	0.166944	0.442556
108	galT	b0758	galactose-1-phosphate uridylyltransferase	0.183262	0.529821	0.613182	0.0136755	0.289334	0.303444
109	gapA	b1779	glyceraldehyde-3-phosphate dehydrogenase	-0.287197	0.330671	0.0730424	0.740315	0.413484	0.0632519
110	glaH	b2659	glutarate dioxygenase GlaH	0.83474	0.0901626	0.356062	0.497628	0.013283	0.979959
111	glgA	b3429	glycogen synthase	0.760677	0.00322672	0.580477	0.0284877	0.053677	0.844235
112	glgC	b3430	glucose-1-phosphate adenylyltransferase	0.692349	0.0124957	0.464477	0.0631673	-0.0150025	0.955576
113	glgP	b3428	glycogen phosphorylase	0.75336	0.0114582	0.461555	0.0943951	0.0231014	0.930632
114	glgS	b3049	surface composition regulator	0.75336	0.0114582	0.461555	0.0943951	0.0231014	0.930632
115	glk	b2388	glucokinase	2.20949	0.0028886	1.46108	0.00720164	3.4871	7.12897e-06
116	glsA	b0485	glutaminase 1	0.246714	0.544295	0.280074	0.36057	-3.35423	2.59234e-11
117	gltB	b3212	glutamate synthetase enzyme subunits	-0.282203	0.49901	0.483878	0.0559859	0.949504	0.161856
118	gltD	b3213	glutamate synthase subunit GltD	0.627997	0.364632	0.997067	0.000586295	1.93391	0.0331876
119	gltF	b3214	periplasmic protein GltF	1.7377	0.0689633	1.73997	4.26923e-05	3.08139	0.0053258
120	gor	b3500	glutathione reductase	0.812531	0.0331192	0.0238598	0.91853	0.271894	0.527003
121	gpmA	b0755	2,3-bisphosphoglycerate-dependent phosphoglycerate mutase	-0.733575	0.000288498	-0.439066	0.0429615	-0.0968403	0.762535
122	gpmM	b3612	2,3-bisphosphoglycerate-independent phosphoglycerate mutase	0.833328	0.0103514	0.374092	0.0890473	0.677485	0.0789606
123	gyrB	b3699	DNA gyrase subunit B	0.0205254	0.943168	-0.0972941	0.665611	-0.129302	0.702597
124	hchA	b1967	protein/nucleic acid deglycase 1	0.351792	0.171665	0.655535	0.0144666	-2.63309	5.15975e-21
125	hdeA	b3510	periplasmic acid stress chaperone HdeA	0.455534	0.228231	0.643572	0.0661743	-4.05925	5.03323e-16
126	hdeB	b3509	periplasmic acid stress chaperone HdeB	0.509316	0.175322	0.217704	0.534197	-3.31011	2.77153e-08
127	hdeD	b3511	acid-resistance membrane protein	0.950317	0.00181436	0.691254	0.0246451	-1.78615	0.0061451
128	hdfR	b4480	DNA-binding transcriptional dual regulator HdfR	-0.50772	0.0258817	-1.26228	9.45332e-05	-0.405478	0.120977
129	hmp	b2552	nitric oxide dioxygenase	2.32061	0.00111748	1.90878	0.020096	3.66441	1.66006e-06
130	hofM	b3395	DNA utilization protein	2.07824	0.0039954	1.19517	0.0579625	0.846828	0.0820992
131	hofN	b3394	DNA utilization protein HofN	2.24746	0.0019792	1.3187	0.0413693	0.975426	0.0459853
132	hofO	b3393	DNA utilization protein HofO	2.51711	0.00394596	1.29291	0.0788443	1.34817	0.00930498
133	hofP	b3392	DNA utilization protein HofP	2.49205	0.00440303	1.28339	0.0812193	1.33455	0.00996544
134	htrE	b0139	putative fimbrial usher protein HtrE	-0.697726	0.138619	0.233584	0.615292	-1.50934	0.000589811
135	hyaA	b0972	hydrogenase subunit	0.223791	0.517265	0.462038	0.140134	-2.18884	4.14213e-09
136	hyaB	b0973	hydrogenase 1 large subunit	0.458474	0.180326	0.539895	0.0924501	-2.98635	3.83058e-13
137	hyaC	b0974	hydrogenase 1 cytochrome b subunit	0.7371	0.0442514	0.518747	0.110927	-1.25122	0.00090549
138	hyaD	b0975	putative hydrogenase 1 maturation protease HyaD	0.500565	0.147156	0.462972	0.148492	-1.63014	4.86356e-05
139	hyaE	b0976	putative HyaA chaperone	0.617239	0.051447	0.407055	0.223641	-0.981786	0.0108158
140	hyaF	b0977	protein HyaF	0.630102	0.0809798	0.411327	0.298502	-1.04893	0.00401214
141	idlP	b4722	iraD leader peptide	1.00074	0.143755	0.237996	0.376168	0.308516	0.487413
142	ihfA	b1712	integration host factor subunit α	0.322468	0.303213	-0.131434	0.606875	-1.17411	0.00206296
143	ihfB	b0912	integration host factor subunit β	-0.0843012	0.773332	0.0993136	0.779075	0.0978858	0.78642
144	ilvY	b3773	DNA-binding transcriptional dual regulator IlvY	-0.435618	0.053937	-1.09728	0.00104074	-0.451176	0.0879056
145	insC5	b3044	IS2 insertion element repressor InsA	0.653496	0.26069	0.082147	0.779955	0.391063	0.176475
146	insCD5	NA	NA
147	insD5	b3045	IS2 insertion element protein InsB	0.658202	0.255093	0.0996674	0.733134	0.352571	0.237009
148	insI1	b0256	IS30 transposase	-1.05956	0.0037764	-0.74392	0.0102278	-0.633637	0.00621437
149	insN	b4587	CP4-6 prophage; IS911A regulator fragment	-1.05956	0.0037764	-0.74392	0.0102278	-0.633637	0.00621437
150	iraD	b4326	anti-adaptor protein IraD, inhibitor of σS proteolysis	0.719115	0.232594	0.461493	0.122912	0.445799	0.278543
151	ldcC	b0186	lysine decarboxylase 2	0.351438	0.263685	1.11781	1.22182e-06	-1.71183	5.0891e-09
152	lhgD	b2660	L-2-hydroxyglutarate dehydrogenase	0.797194	0.101456	0.385086	0.436405	-0.0827832	0.872438
153	lpD	b0116	lipoamide dehydrogenase	-1.34776	1.07812e-05	-1.39854	1.31368e-11	-0.270907	0.15543
154	IsrA	b1513	Autoinducer-2 ABC transporter components	0.688112	0.00419801	0.655426	0.0132783	-1.45502	1.69062e-07
155	lsrB	b1516	Autoinducer-2 ABC transporter periplasmic binding protein	0.832666	7.44525e-05	0.385975	0.150897	-1.51399	4.36487e-10
156	lsrC	b1514	Autoinducer-2 ABC transporter membrane subunit LsrC	1.00276	0.000454953	0.677497	0.00983954	-1.11026	1.68284e-05
157	lsrD	b1515	Autoinducer-2 ABC transporter membrane subunit LsrD	1.01673	0.000387815	0.574552	0.050156	-1.18651	2.90766e-08
158	lsrF	b1517	3-hydroxy-2,4-pentadione 5-phosphate thiolase	0.606262	0.0147877	0.31775	0.153634	-1.25356	4.11338e-09
159	lsrG	b1518	(4S)-4-hydroxy-5-phosphonooxypentane-2,3-dione isomerase	0.723028	0.0118824	0.529253	0.0281714	-1.13646	2.25254e-10
160	katE	b1732	catalase HPII	0.679558	0.0105004	1.25171	1.0323e-10	-1.81986	1.15842e-09
161	kbp	b2665	K+ binding protein	0.804349	0.074744	0.572084	0.164768	-0.0981599	0.831898
162	luxS	b2687	S-ribosylhomocysteine lyase	0.759288	0.0935153	0.463799	0.342151	0.0701333	0.882453
163	mdtA	b2074	mutli-drug efflux pump	-0.747752	0.121991	-0.290578	0.536938	-0.492514	0.269752
164	mdtB	b2075	multidrug efflux pump RND permease subunit MdtB	-0.305602	0.573589	0.271436	0.523232	-0.81277	0.0332257
165	mdtC	b2076	multidrug efflux pump RND permease subunit MdtC	-0.195053	0.716302	0.189232	0.673651	-0.714068	0.0667804
166	mdtD	b2077	putative multidrug efflux pump MdtD	-0.762172	0.118145	-0.403599	0.411247	-0.461875	0.328487
167	mdtE	b3513	multidrug efflux pump membrane fusion protein MdtE	1.16464	8.2505e-05	0.728931	0.00221743	-0.456506	0.484008
168	mdtF	b3514	multidrug efflux pump RND permease Mdt	1.02322	1.6255e-05	0.819693	0.00290144	-1.42392	0.0255796
169	metK	b2942	methionine adenosyltransferase	0.897669	0.0792542	-0.053482	0.87088	-0.230307	0.561068
170	mglA	b2149	gacaltoside transporter	-1.87477	1.4155e-06	-2.3975	1.28899e-07	0.490171	0.228655
171	mglB	b2150	D-galactose/methyl-galactoside ABC transporter periplasmic binding protein	-1.38465	0.000735342	-2.09439	2.32847e-08	0.564636	0.125885
172	mglC	b2148	D-galactose/methyl-galactoside ABC transporter membrane subunit	-1.92511	1.45097e-06	-2.6847	2.27303e-10	0.506399	0.229343
173	micF	b4439	small regulatory RNA MicF	-0.131621	0.692584	-1.1442	0.001168	2.54638	4.18198e-14
174	mlrA	b2127	DNA-binding transcriptional activator MlrA	-1.12135	0.0046294	-1.00598	0.0069999	0.370461	0.368993
175	mnmG	b3741	5-carboxymethylaminomethyluridine-tRNA synthase subunit MnmG	-0.666981	0.0113529	-1.50031	2.18352e-06	-0.262274	0.363433
176	mpl	b4233	UDP-N-acetylmuramate—L-alanyl-γ-D-glutamyl-meso-2,6-diaminoheptanedioate ligase	-1.12135	0.0046294	-1.00598	0.0069999	0.370461	0.368993
177	msyB	b1051	acidic protein MsyB	0.254967	0.397472	0.254967	0.397472	-0.669466	0.00209057
178	mtn	b0159	5'-methylthioadenosine/S-adenosylhomocysteine nucleosidase	-0.616312	0.0468197	-0.85114	0.00168447	-0.119812	0.624529
179	murP	b2429	N-acetylmuramic acid-specific PTS enzyme IICB component / anhydro-N-acetylmuramic acid transporter	2.02003	0.0155394	1.21168	0.0297305	3.24206	0.000341504
180	murQ	b2428	N-acetylmuramic acid 6-phosphate etherase	2.79484	0.00137593	1.71268	0.0203107	4.11268	7.3337e-06
181	murR	b2427	DNA-binding transcriptional dual regulator MurR	2.92224	0.00136542	1.77098	0.0442822	4.2892	5.59656e-06
182	mutS	b2733	DNA mismatch repair protein MutS	0.723311	0.114839	0.48923	0.306482	-0.000516047	0.999103
183	narU	b1469	nitrate/nitrite transporter NarU	0.529504	0.127783	1.06434	0.00242436	-0.854889	0.00484873
184	nhaA	b0019	Na+:H+ antiporter NhaA	0.280554	0.334502	0.102167	0.707088	-0.764394	0.00249175
185	nhaR	b0020	DNA-binding transcriptional activator NhaR	-0.415875	0.183683	0.335078	0.25118	-1.04534	4.58129e-08
186	ompF	b0929	outer membrane porin F	-1.03753	0.00094733	-1.20031	2.36346e-05	3.09233	3.9362e-35
187	ompN	b1377	outer membrane porin N	0.0982444	0.8495	0.352661	0.369258	0.585949	0.10361
188	osmB	b1283	osmotically inducible peroxiredoxin OsmC	0.500211	0.138686	1.2266	1.87672e-05	-1.5874	4.76999e-06
189	osmC	b1482	osmotically inducible peroxiredoxin OsmC	0.432549	0.0737964	1.18287	1.2026e-08	-0.886774	0.0152337
190	osmE	b1739	osmotically-inducible lipoprotein OsmE	0.179835	0.452878	0.498351	0.0166407	-0.568228	0.170467
191	osmF	b2131	glycine betaine ABC transporter periplasmic binding protein OsmF	-1.19045	0.0043674	-0.500305	0.102379	0.0313875	0.934377
192	osmY	b4376	periplasmic chaperone OsmY	0.436231	0.125097	0.659784	0.00269532	-3.16223	5.75617e-42
193	ostA	b1896	trehalose-6-phosphate synthase, phosphatase	0.167765	0.553261	1.12644	6.04773e-05	-1.22884	5.02776e-05
194	otsB	b1897	trehalose-6-phosphate phosphatase	-0.0224509	0.95692	0.513872	0.158751	-0.887038	0.019592
195	oxyR	b3961	DNA-binding transcriptional dual regulator OxyR	-0.784139	0.0051097	-1.21114	9.37052e-05	-0.207097	0.344046
196	pabA	b3360	aminodeoxychorismate synthase subunit 2	2.44872	0.00373573	1.39103	0.0329665	1.26338	0.0121555
197	patA	b3073	putrescine aminotransferase	0.284613	0.71674	-0.115133	0.654072	-0.0827861	0.774477
198	patD	b1444	γ-aminobutyraldehyde dehydrogenase	0.472823	0.0922214	0.557422	0.0131297	-1.42016	6.02156e-10
199	pcnB	b0143	poly(A) polymerase I	-0.668086	0.0455042	-0.317696	0.253554	-0.609513	0.00166111
200	pdeC	b4061	c-di-GMP phosphodiesterase PdeC	-1.0365	0.023672	-0.963248	0.0341932	-1.35415	0.000453399
201	pdeR	b1285	cyclic di-GMP phosphodiesterase PdeR	0.0566434	0.832173	0.565162	0.0326493	0.130648	0.548659
202	pdhR	b0113	DNA-binding transcriptional dual regulator PdhR	-1.43944	3.21385e-05	-0.683685	0.0164173	0.572408	0.0169544
203	pfkA	b3916	6-phosphofructokinase 1	-0.346611	0.151136	-0.440001	0.107799	-0.341703	0.154329
204	pfkB	b1723	6-phosphofructokinase 2	-0.514159	0.0434776	-0.133495	0.595668	-0.836523	0.00151241
205	pgi	b4025	glucose-6-phosphate isomerase	-0.511854	0.101393	-0.202626	0.497895	-0.777997	0.00864257
206	phoU	b3724	phosphate signaling protein PhoU	-0.626279	0.0192453	-1.41824	4.72189e-07	-0.175107	0.555196
207	phr	b0708	deoxyribodipyrimidine photolyase	0.537989	0.141499	1.35095	1.03455e-05	-1.31147	5.97783e-09
208	pox B	b0871	pyruvate oxidase	0.261287	0.251358	1.14009	2.41197e-05	-1.91163	1.60037e-19
209	pphA	b1838	phosphoprotein phosphatase 1	-1.1301	0.0296547	-0.65646	0.220714	-0.359214	0.494392
210	ppk	b2501	polyphosphate kinase	0.790648	0.167441	0.264821	0.481613	1.85078	0.010296
211	ppx	b2502	exopolyphosphatase	1.16094	0.092269	0.377769	0.452486	2.39644	0.00192344
212	pqiA	b0950	intermembrane transport protein	1.00793	0.000193861	1.44381	0.000564202	-0.0928378	0.624192
213	pqiB	b0951	intermembrane transport protein PqiB	0.642797	0.0209107	1.08344	0.00471549	-0.513559	0.0116847
214	pqiC	b0952	intermembrane transport lipoprotein PqiC	0.840715	0.00140653	1.27133	0.00356224	-0.248343	0.181791
215	proP	b4111	osmolyte:H+ symporter ProP	0.0193686	0.942738	0.799312	0.000790714	-0.823893	0.00178508
216	proV	b2677	glycine betaine ABC transporter components	0.79576	0.0976965	0.415149	0.417208	0.050617	0.918923
217	proW	b2678	glycine betaine ABC transporter membrane subunit ProW	0.778367	0.100222	0.403801	0.419965	0.0263759	0.957502
218	proX	b2679	glycine betaine ABC transporter periplasmic binding protein ProX	0.68996	0.141472	0.308656	0.539692	0.000766747	0.998701
219	pstA	b3726	phosphate ABC transporter periplasmic binding protein	-0.656401	0.0132866	-1.46542	1.92612e-07	-0.189843	0.520927
220	pstB	b3725	phosphate ABC transporter ATP binding subunit	-0.64634	0.0144506	-1.46178	1.88963e-07	-0.176489	0.548505
221	pstC	b3727	phosphate ABC transporter membrane subunit PstC	-0.648791	0.0149134	-1.45834	2.37812e-07	-0.180612	0.541975
222	pstS	b3728	phosphate ABC transporter periplasmic binding protein	-0.627005	0.0183183	-1.37471	8.53572e-07	-0.184764	0.529431
223	puuA	b1297	glutamate-putrescine ligase	-0.724352	0.16101	-0.0961932	0.678103	-0.347562	0.109476
224	puuB	b1301	γ-glutamylputrescine oxidase	-0.182797	0.734293	0.917428	0.000706944	-0.481146	0.0537457
225	puuC	b1300	γ-glutamyl-γ-aminobutyraldehyde dehydrogenase	-0.328674	0.546695	0.790515	0.000240778	-0.667871	0.00471633
226	puuD	b1298	γ-glutamyl-γ-aminobutyrate hydrolase	-0.24116	0.331159	0.0218597	0.954076	0.331354	0.184988
227	puuE	b1302	4-aminobutyrate aminotransferase PuuE	-0.137541	0.798005	0.820061	0.00212235	-0.54463	0.0246702
228	puuP	b1296	putrescine:H+ symporter PuuP	-0.222347	0.544651	0.173386	0.550422	0.0565116	0.784748
229	puuR	b1299	DNA-binding transcriptional repressor PuuR	-0.33693	0.193897	0.0193609	0.956188	0.329491	0.222821
230	pykA	b1854	pyruvate kinase II	-0.134288	0.585884	-0.270736	0.257028	-0.253088	0.354025
231	pykF	b1676	pyruvate kinase I	0.507387	0.0802675	0.945307	2.53683e-05	-1.06024	1.38694e-07
232	ravA	b3746	regulatory ATPase RavA	-0.486118	0.0909532	-0.968783	0.0017622	-0.157001	0.600609
233	recF	b3700	DNA repair protein RecF	1.59545	0.000586463	-0.197848	0.466883	1.66468	0.00254069
234	rhaS	b3905	2- component system	-0.761165	0.000442123	-1.71724	2.3051e-06	-0.259065	0.330839
235	rhaR	b3906	transcriptional activator RhaS	-0.756299	0.00049553	-1.70255	1.95927e-06	-0.254142	0.335298
236	rpoE	b2573	RNA polymerase sigma E factor	1.39494	0.00911928	1.09558	0.0563705	2.21819	0.00503646
237	rpoH	b3461	RNA polymerase, sigma 32 (sigma H) factor	1.03923	0.0415224	0.580183	0.108921	0.947154	0.000459475
238	rraA	b3929	ribonuclease E inhibitor protein A	-0.711551	0.0024468	-1.60284	1.10974e-06	-0.121381	0.640415
239	rsd	b3995	regulator of sigma D	-0.396573	0.206567	-1.15367	0.000579932	-0.388328	0.0915602
240	rseA	b2572	anti sigma rpoE factors	0.528731	0.224226	0.393721	0.306057	1.2656	0.0335868
241	rseB	b2571	anti-sigma factor stabilizing protein RseB	1.02519	0.0870018	0.848589	0.121606	2.03102	0.00672139
242	rseC	b2570	protein RseC	2.06945	0.00609661	1.68634	0.0417769	3.2706	0.000200802
243	rseD	b4725	rpoE leader peptide	2.53841	0.00163032	2.06592	0.0343855	3.77651	3.62426e-05
244	rsmG	b3740	16S rRNA m7G527 methyltransferase	-0.673326	0.0100152	-1.6524	3.09873e-07	-0.251229	0.397528
245	rssA	b1234	putative patatin-like phospholipase RssA	0.231582	0.421779	0.515473	0.0714282	0.499774	0.228054
246	rssB	b1235	regulator of RpoS	0.244242	0.405125	0.674489	0.0137043	0.0333042	0.919214
247	ryjA	b4459	small RNA RyjA	-1.31641	0.00692838	-1.60872	0.000951442	-1.34528	0.000852631
248	sdsN	b4719	small regulatory RNA SdsN	-1.26376	0.0414899	-1.60834	0.0181926	-0.174097	0.770414
249	sdsR	b4433	small regulatory RNA SdsR	-1.34501	0.0239134	-1.67154	0.0180921	-0.174791	0.767542
250	setA	b0070	sugar exporter SetA	-0.79588	0.0397495	-0.0157127	0.964311	-1.02273	6.30066e-08
251	sgrS	b4577	small regulatory RNA SgrS	-0.490002	0.228256	-0.650247	0.00155835	-0.944752	0.000143437
252	sgrT	b4662	PtsG glucose transporter inhibitor	-0.404984	0.322774	-0.671236	0.00162133	-0.885177	0.000618374
253	sodC	b4662	superoxide dismutase (Cu-Zn)	-0.404984	0.322774	-0.671236	0.00162133	-0.885177	0.000618374
254	sohB	b1272	S49 peptidase family protein	-0.503179	0.0749224	-0.25082	0.423631	0.368205	0.141054
255	speB	b2937	agmatinase	0.855259	0.078433	0.037119	0.903458	-0.296472	0.430033
256	speC	b2965	constitutive ornithine decarboxylase	0.952828	0.0691713	-0.0826327	0.810138	-0.150232	0.728558
257	speG	b1584	spermidine N-acetyltransferase	-0.174068	0.408739	0.236911	0.319361	2.13608	7.98631e-18
258	sra	b1480	30S ribosomal subunit protein S22	0.583537	0.0594041	0.921588	1.91145e-05	-0.720519	0.0221859
259	ssrS	b2911	6S RNA	0.791519	0.0685339	-0.0396634	0.885158	-0.321457	0.367862
260	sucA	b0726	2-oxoglutarate decarboxylase, thiamine-requiring	-0.845669	0.018223	-1.00089	5.73636e-07	0.186766	0.272756
261	sucB	b0727	dihydrolipoyltranssuccinylase	-0.813795	0.0175792	-0.935729	1.18475e-06	0.239789	0.238445
262	sucC	b0728	succinyl-CoA synthetase subunits	-0.921418	0.00431472	-1.04813	3.28426e-08	0.274554	0.143304
263	sucD	b0729	succinyl-CoA synthetase subunit α	-0.764532	0.0173461	-0.836232	1.46718e-05	0.208446	0.281462
264	talA	b2464	transaldolase A	1.13083	0.00691552	1.26769	6.03145e-11	1.14705	0.172136
265	tam	b1519	trans-aconitate 2-methyltransferase	0.277708	0.34894	0.526452	0.0513825	-1.02761	6.77252e-09
266	tktB	b2465	transketolase 2	0.989817	0.00782388	1.3145	2.31084e-11	0.0838526	0.913656
267	tolC	b3035	outer membrane channel TolC	0.467781	0.34371	0.224607	0.362037	0.385113	0.0977028
268	topA	b1274	DNA topoisomerase 1	-0.210451	0.313092	-0.553091	0.00862888	-0.710009	0.0173277
269	tpiA	b3919	triose-phosphate isomerase	-0.562488	0.031769	-0.667518	0.0152275	-0.0216378	0.927616
270	treA	b1197	periplasmic trehalase	0.0804492	0.812674	0.789186	0.000305854	-0.511975	0.00978478
271	treF	b3519	cytoplasmic trehalase	2.05562	3.83264e-05	1.28232	1.87956e-07	1.16226	0.0443975
272	uspB	b3494	putative universal stress (ethanol tolerance) protein B	2.07538	0.00287375	1.21757	0.0250584	1.08143	0.0463102
273	viaA	b3745	protein ViaA	-0.554876	0.0402943	-1.16326	0.000158605	-0.222801	0.437165
274	wrbA	b1004	NAD(P)H:quinone oxidoreductase	-0.0291676	0.907482	0.352583	0.0969752	-1.30037	3.49015e-07
275	xapA	b2407	xanthosine phosphorylase	3.12671	0.000888819	1.93252	0.0342417	4.51907	2.20684e-06
276	xapB	b2406	xanthosine:H+ symporter XapB	3.14611	0.000765929	1.96209	0.0298797	4.5358	1.72825e-06
277	xthA	b1749	exodeoxyribonuclease III	-0.961959	0.0556729	-0.70443	0.126817	-0.574314	0.187986
278	yabI	b0065	DedA family protein YabI	-0.360515	0.269878	-0.110878	0.626675	-0.820456	1.06909e-05
279	yadS	b0157	PF03458 family protein YadS	-0.277141	0.414498	-0.307434	0.366243	-0.682826	0.000803427
280	yadV	b0140	putative fimbrial chaperone YadV	-0.226218	0.641028	0.0886778	0.832249	-0.897589	0.0607428
281	yafN	b0232	antitoxin YafN	-0.452192	0.336286	0.0618588	0.808169	-0.574919	0.045108
282	yafO	b0233	ribosome-dependent mRNA interferase toxin YafO	-0.320467	0.545227	0.124194	0.623117	-0.939854	0.00098893
283	yafP	b0234	putative acyltransferase with acyl-CoA N-acyltransferase domain	-0.231791	0.690938	0.122529	0.57058	-0.95463	0.00629906
284	ybaT	b0486	putative transporter YbaT	0.666447	0.00446926	0.66437	0.0176056	-3.66642	5.6452e-25
285	ybgA	b0707	DUF1722 domain-containing protein YbgA	0.424268	0.243578	1.21838	0.000193705	-0.955227	0.000144863
286	ybiI	b0803	zinc finger domain-containing protein YbiI	0.567576	0.23946	1.79541	0.00120052	-0.102095	0.78156
287	ybjP	b0865	DUF3828 domain-containing lipoprotein YbjP	-0.0185431	0.940815	0.540609	0.0454084	-1.25496	1.01649e-08
288	yccJ	b1003	PF13993 family protein YccJ	0.128599	0.526977	0.433911	0.0400396	-1.05211	5.7445e-07
289	ycgZ	b1164	putative two-component system connector protein YcgZ	0.746445	0.00229131	0.34698	0.142985	0.931159	0.00111959
290	yciE	b1257	DUF892 domain-containing protein YciE	0.0771622	0.831709	0.669839	0.0869559	0.678506	0.0223664
291	yciF	b1258	DUF892 domain-containing protein YciF	0.154759	0.681035	0.677913	0.116608	0.730845	0.0263486
292	yciG	b1259	stress-induced bacterial acidophilic repeat motifs-containing protein YciG	0.243549	0.585553	0.581304	0.24007	0.865456	0.020297
293	yciT	b1284	putative DNA-binding transcriptional regulator YciT	-0.6106	0.126308	-0.31336	0.452518	0.903372	0.00527778
294	yciZ	b4596	UPF0509 family protein YciZ	-0.195624	0.678826	0.0607506	0.90521	0.898695	0.0139196
295	ydbD	b1407	DUF2773 domain-containing protein YdbD	-0.203147	0.646233	0.499572	0.186183	0.167055	0.640121
296	ydbK	b1378	putative pyruvate-flavodoxin oxidoreductase	0.592267	0.0132894	1.3398	4.478e-09	-1.15229	9.55162e-07
297	ydcS	b1440	putative ABC transporter periplasmic binding protein	0.779847	0.000266415	1.27732	3.16118e-12	-0.964362	0.000136667
298	ydcT	b1441	putative ABC transporter ATP-binding protein YdcT	0.753846	0.0157786	1.22746	2.144e-07	-1.03932	3.43566e-07
299	ydcU	b1442	putative ABC transporter membrane subunit YdcU	0.616683	0.081147	0.888273	0.00653411	-0.764124	0.00812734
300	ydcV	b1443	putative ABC transporter membrane subunit YdcV	0.592906	0.0699709	0.51368	0.047225	-1.22724	1.02068e-08
301	yddG	b1473	amino acid exporter YddG	0.220472	0.646856	0.550034	0.218494	-0.0796499	0.854278
302	ydhT	b1669	uncharacterized protein	0.256503	0.328697	1.09242	2.47234e-05	0.54885	0.195678
303	ydhU	b1670	putative cytochrome YdhU	-0.115257	0.706048	0.313502	0.235362	0.821464	0.0537188
304	ydhW	b1672	uncharacterized protein YdhW	0.248908	0.369789	0.576606	0.0155136	1.78132	8.42099e-07
305	ydhV	b1673	putative oxidoreductase YdhV	0.623977	0.0330008	0.915926	0.00674101	2.53189	5.79924e-15
306	ydhX	b1671	putative 4Fe-4S ferredoxin-like protein YdhX	0.0293595	0.916162	0.474525	0.0583328	1.42787	0.000132289
307	ydhY	b1674	putative 4Fe-4S ferredoxin-like protein	0.0982783	0.730925	0.585415	0.0620908	2.49772	2.35454e-13
308	yehW	b2128	glycine betaine ABC transporter membrane subunit YehW	-1.24052	0.00144594	-1.35382	0.00482247	0.437805	0.288362
309	yehX	b2129	glycine betaine ABC transporter ATP binding subunit YehX	-1.42841	0.000140984	-1.44749	0.000178798	0.400957	0.333494
310	yehY	b2130	glycine betaine ABC transporter membrane subunit	-0.819999	0.115054	-0.255534	0.497489	-0.0147167	0.964484
311	yeiL	b2163	DNA-binding transcriptional activator YeiL	-2.15616	4.79311e-08	-3.35618	4.34691e-11	0.619473	0.163399
312	yffO	b2446	CPZ-55 prophage; uncharacterized protein YffO	3.17959	0.000605324	1.96646	0.0398531	4.56362	1.76128e-06
313	yffP	b2447	CPZ-55 prophage; uncharacterized protein YffP	3.07958	0.00079761	1.89591	0.0369306	4.45653	2.50216e-06
314	yggE	b2922	DUF541 domain-containing protein YggE	0.870287	0.0863687	-0.0377545	0.907901	-0.231823	0.550618
315	ygiB	b3037	DUF1190 domain-containing protein YgiB	0.427831	0.408171	-0.172466	0.51275	0.199991	0.404732
316	ygiC	b3038	putative acid—amine ligase YgiC	0.573063	0.300735	-0.0726594	0.78198	0.252942	0.282619
317	yhfG	b3362	DUF2559 domain-containing protein YhfG	2.21409	0.00165802	1.47665	0.00334602	0.875012	0.0579051
318	yhiD	b3508	inner membrane protein YhiD	2.07531	0.002486	0.0174468	0.96173	1.07912	0.103783
319	yhiM	b3491	inner membrane protein YhiM	1.68669	0.00103847	0.803441	0.111988	0.132355	0.828239
320	yhjG	b3524	AsmA family protein YhjG	1.95803	4.92873e-05	1.06639	2.98224e-06	1.05129	0.0801216
321	yiaG	b3555	putative DNA-binding transcriptional regulator YiaG	2.40102	4.22405e-13	2.43092	1.31703e-25	0.673532	0.214632
322	yibQ	b3614	divergent polysaccharide deacetylase domain-containing protein YibQ	1.5638	0.00152879	-0.135529	0.654018	1.66199	0.00555671
323	yihG	b3862	1-acylglycerol-3-phosphate O-acyltransferase YihG	-0.658074	0.000969771	-1.68306	1.1508e-06	-0.243246	0.330658
324	yjcH	b4068	DUF485 domain-containing inner membrane protein YjcH	-0.783262	0.113008	-1.09892	0.00190005	-1.31627	0.000226016
325	ymgA	b1165	putative two-component system connector protein YmgA	0.509489	0.0213474	0.123699	0.610599	0.480312	0.11625
326	ymgC	b1167	protein YmgC	0.752185	0.0091062	0.297015	0.306788	0.967736	0.00265246
327	ymiC	b4741	protein YmiC	0.09541	0.836512	0.391062	0.453776	0.876838	0.0211533
328	ymjE	b4742	protein YmjE	-0.314642	0.20385	0.0573658	0.88724	0.444298	0.0924104
329	ynfB	b1583	DUF1283 domain-containing protein YnfB	-0.362343	0.08919	0.250745	0.392925	1.87037	1.82074e-18
330	ynfE	b1587	subunits of selenate reductase	1.55149	1.3735e-06	1.42306	5.34348e-08	2.39755	1.63721e-15
331	ynfF	b1588	putative selenate reductase YnfF	1.2569	7.15932e-06	1.31382	2.34089e-09	2.04488	3.26292e-12
332	ynfG	b1589	putative oxidoreductase YnfG	1.18196	5.3304e-05	1.24444	3.5353e-07	2.05805	2.32338e-24
333	ynfH	b1590	putative menaquinol dehydrogenase	1.07469	0.00161094	1.04229	1.27628e-05	1.95766	1.62469e-23
334	yqiG	b3046	putative outer membrane usher protein YqiG	0.570312	0.308664	0.0994855	0.730943	0.315252	0.243343
335	yqiH	b3047	putative fimbrial chaperone YqiH	0.781391	0.19712	0.0420332	0.898393	0.444924	0.181821
336	yqiI	b3048	putative fimbrial protein YqiI	0.770101	0.2011	0.0514985	0.875602	0.43284	0.189889
337	ytfK	b4217	stringent response modulator YtfK	0.843233	0.0525542	0.373426	0.399012	-0.234281	0.681028
338	znuA	b1857	Zn2+ ABC transporter periplasmic binding protein	-1.45833	0.000325186	-1.13247	0.00325645	-0.270284	0.477127

## Sheet: RpoD targets
Upregulated RpoD targets in TMPRC vs TMPRA, TMPRB (Top 25)
				TMPRA		TMPRB		TMPRC
Sr no	Gene ID	Gene	Description	log2(FC)	p value	log2(FC)	p value	log2(FC)	p value
1	b2397	alaW	tRNA-Ala(GGC)	3.37928	0.000359668	2.11041	0.0423977	4.77867	6.25391e-07
2	b2396	alaX	tRNA-Ala(GGC)	3.37133	0.000371819	2.10402	0.04207	4.77089	6.60869e-07
3	b2404	lysV	tRNA-Lys(UUU)	3.34132	0.000408816	2.06985	0.0472262	4.74045	7.07463e-07
4	b2403	valY	tRNA-Val(UAC)	3.32023	0.000432291	2.06356	0.0430741	4.72075	7.24135e-07
5	b2401	valU	tRNA-Val(UAC)	3.28006	0.000486724	2.01972	0.0483697	4.67811	9.67365e-07
6	b2375	yfdX	protein YfdX	3.23013	0.000604947	1.99104	0.0400404	4.62431	1.18526e-06
7	b2402	valX	tRNA-Val(UAC)	3.21125	0.00061154	1.96037	0.0526211	4.61117	1.19801e-06
8	b2372	yfdV	putative transport protein YfdV	3.18375	0.000731173	1.96095	0.0399502	4.57377	1.64611e-06
9	b2374	frc	formyl-CoA transferase	3.15608	0.000783104	1.92864	0.0424912	4.54671	1.70556e-06
10	b2406	xapB	xanthosine:H+ symporter XapB	3.14611	0.000765929	1.96209	0.0298797	4.5358	1.72825e-06
11	b2407	xapA	xanthosine phosphorylase	3.12671	0.000888819	1.93252	0.0342417	4.51907	2.20684e-06
12	b2373	oxc	oxalyl-CoA decarboxylase	3.05798	0.00109123	1.87053	0.0382589	4.44603	2.8872e-06
13	b2371	yfdE	acetyl-CoA:oxalate CoA-transferase	3.0382	0.00117309	1.86817	0.0348557	4.42663	3.17306e-06
14	b2497	UraA	uracil transporter UraA	3.01663	0.00040239	1.84502	0.0244133	4.30748	5.09646e-06
15	b2427	murR	DNA-binding transcriptional dual regulator MurR	2.92224	0.00136542	1.77098	0.0442822	4.2892	5.59656e-06
16	b2504	yfgG	nickel/cobalt stress response protein YfgG	2.91573	0.00055834	1.69226	0.0560849	4.24216	4.58025e-06
17	b2405	xapR	DNA-binding transcriptional activator XapR	2.85436	0.00210603	1.70805	0.0458903	4.2405	6.46547e-06
18	b4608	ohsC	small regulatory RNA OhsC	2.94265	0.000369096	2.43239	0.151063	4.2087	5.84454e-06
19	b4687	shoB	toxic peptide ShoB	2.91591	0.000405577	2.4052	0.150614	4.17824	6.6792e-06
20	b4441	glmY	small regulatory RNA GlmY	2.89189	0.00047864	2.39382	0.144453	4.15589	7.57233e-06
21	b2428	murQ	N-acetylmuramic acid 6-phosphate etherase	2.79484	0.00137593	1.71268	0.0203107	4.11268	7.3337e-06
22	b2392	MntH	Mn2+/Fe2+: H+ symporter MntH	2.76024	0.00171759	1.7185	0.0220354	4.07559	1.31648e-05
23	b2499	purM	phosphoribosylformylglycinamide cyclo-ligase	2.76902	0.00100923	1.54162	0.0871773	4.07507	1.49524e-05
24	b2500	purN	phosphoribosylglycinamide formyltransferase 1	2.66751	0.00137772	1.46082	0.0960888	3.98325	1.55875e-05
25	b2421	cysM	cysteine synthase B	2.64118	0.00220294	1.54146	0.0395282	3.96355	1.67186e-05
Down-regulated RpoD targets in TMPRA and TMPRB vsTMPRC (Top 25)
				TMPRA		TMPRB		TMPRC
Sr no	Gene ID	Gene	Description	log2(FC)	p value	log2(FC)	p value	log2(FC)	p value
1	b2105	RcnR	DNA-binding transcriptional repressor RcnR	-2.07782	1.8134e-08	-3.29484	1.05739e-12	0.59697	0.163053
2	b2107	rcnB	periplasmic protein involved in nickel/cobalt export	-2.06982	7.3138e-08	-3.16569	6.21374e-13	0.58848	0.170429
3	b2189	proL	tRNA-Pro(GGG)	-2.14812	1.99795e-08	-3.08565	5.65037e-15	0.586729	0.186007
4	b2115	yehF	PF05406 family protein YehF	-2.12992	2.91369e-08	-2.95997	1.92627e-10	0.550815	0.18963
5	b2203	napB	periplasmic nitrate reductase cytochrome c550 protein	-1.92899	1.15595e-06	-2.94038	5.12873e-15	0.649363	0.13682
6	b2162	rihB	pyrimidine-specific ribonucleoside hydrolase RihB	-2.06783	1.28691e-07	-2.90228	2.4161e-11	0.614689	0.15905
7	b2208	napF	ferredoxin-type protein	-1.60059	2.53088e-05	-2.78833	5.81444e-13	0.644624	0.133077
8	b2174	lpxT	lipid A-core phosphotransferase	-1.96123	3.96516e-07	-2.74421	2.93333e-08	0.587536	0.178018
9	b2200	ccmB	cytochrome c maturation protein B	-1.79131	9.17374e-06	-2.61061	6.73749e-11	0.600176	0.169775
10	b2151	galS	DNA-binding transcriptional dual regulator GalS	-1.7903	8.08012e-06	-2.51101	1.5149e-10	0.488369	0.227777
11	b2204	napH	ferredoxin-type protein NapH	-1.72822	2.27058e-05	-2.42147	2.07789e-08	0.591188	0.163878
12	b2149	mglA	D-galactose/methyl-galactoside ABC transporter ATP binding subunit	-1.87477	1.4155e-06	-2.3975	1.28899e-07	0.490171	0.228655
13	b2106	rcnA	Ni2+/Co2+ exporter	-1.98353	3.37341e-07	-2.36369	1.54755e-06	0.480686	0.235563
14	b2152	yeiB	DUF418 domain-containing protein YeiB	-1.75506	3.51397e-06	-2.33195	1.11864e-09	0.543659	0.190611
15	b1816	YoaE	TerC family inner membrane protein YoaE	-2.38788	5.62144e-13	-2.26316	3.17412e-15	-2.47608	2.12867e-08
16	b0764	modB	molybdate ABC transporter membrane subunit	-2.34191	1.11848e-12	-2.21212	1.06711e-09	-2.26799	8.54837e-21
17	b2198	ccmD	cytochrome c maturation protein D	-1.54597	0.000149239	-2.20071	8.63514e-08	0.589947	0.169399
18	b2201	ccmA	cytochrome c maturation protein A	-1.5928	6.05272e-06	-2.18869	7.08093e-08	0.613559	0.14444
19	b2202	napC	periplasmic nitrate reductase cytochrome c protein	-1.39703	4.50881e-05	-2.10254	1.73158e-09	0.653231	0.10927
20	b2150	mglB	-galactose/methyl-galactoside ABC transporter periplasmic binding protein	-1.38465	0.000735342	-2.09439	2.32847e-08	0.564636	0.125885
21	b2195	ccmG	thiol:disulfide oxidoreductase CcmG	-1.3749	0.000178566	-1.99603	1.56958e-07	0.561779	0.181371
22	b2155	cirA	iron-catecholate outer membrane transporter CirA	-1.88302	3.17398e-06	-1.9553	6.87043e-07	0.447004	0.252617
23	b2199	ccmC	cytochrome c maturation protein C	-1.57016	9.05757e-05	-1.9333	8.63951e-07	0.556646	0.188319
24	b4010	rrfE	5S ribosomal RNA	-0.792446	0.0134223	-1.85661	0.00096613	-0.675822	0.0551752
25	b2212	alkB	DNA oxidative demethylase	-1.51789	0.000190032	-1.84611	4.74504e-06	0.55041	0.205864
