# Supplementary material for: Pervasive gene deregulation underlies adaptation and maladaptation in trimethoprim-resistant E. coli
Source: mBio. 2023 Nov 30;14(6):e02119-23. doi: 10.1128/mbio.02119-23 (PMC10746255; doi:10.1128/mbio.02119-23)
Supplement: File S4 — Phylogenetic distribution of PhoQ and MgrB. [file mbio.02119-23-s0004.xlsx]

## Sheet: Order Enterobacterales
Order Enterobacterales: Presence of PhoQ and MgrB
Family	Type strain	NCBI ID	RefSeq	PhoQ			MgrB
				BLASTn	BLASTp	Annotation	BLASTn	BLASTp	Annotation				NSS: No significant similarity
													NA: Not available
Budviciaceae	Budvicia aquatica Aldová et al. 1985	13494	NA	NSS	NSS	NA	NSS	NSS	NA				E coli K-12 MG1655 mgrB and phoQ nucleotide sequences for BLASTn: NC_000913.3 (NCBI)
													E. coli K-12 MG1655 mgrB and phoQ sequences for BLASTp: P64512, P23837 (Uniprot)
Enterobacteriaceae	Escherichia coli K-12 MG1655	167	NC_000913.3	Present	Present	Present	Present	Present	Present
Erwiniaceae	Erwinia amylovora	1159	NC_013961.1	Present	Present	Present	NSS	NSS	Not present
Hafniaceae	Hafnia alvei	10737	NZ_CP050150.1	Present	Present	Present	NSS	NSS	Not present
Morganellaceae	Morganella morganii	10874	NZ_LR699007.1	NSS	Present	Present	NSS	Present	Present
Pectobacteriaceae	Pectobacterium carotovorum	1799	NZ_CP051652.1	NSS	Present	Present	NSS	NSS	Not present
Yersiniaceae	Yersinia pestis	153	NC_017168.1	NSS	Present	Present	NSS	Present	Present

## Sheet: Family Hafniaceae
Family Hafniaceae: Presence of PhoQ and MgrB
Genera under family Hafniaceae	Species	NCBI ID	RefSeq	PhoQ				MgrB					Comments:
				BLASTn	BLASTp	Annotation		BLASTn	BLASTp	Annotation			NSS: No significant similarity
													NA: Not available
Hafnia	Hafnia alvei	10737	NZ_CP050150.1	Present	Present	Present		NSS	NSS	Not present			E coli K-12 MG1655 mgrB and phoQ nucleotide sequences for BLASTn: NC_000913.3 (NCBI)
	Hafnia paralvei	15874	NZ_CP083737.1	Present	Present	Present		NSS	NSS	Not present			E. coli K-12 MG1655 mgrB and phoQ sequences for BLASTp: P64512, P23837 (Uniprot)
	Hafnia psychotolerans	94862	NA	NSS	Present	NA		NSS	Present	NA
Edwardsiella	Edwardsiella tarda	1718	NZ_CP023706.1	Present (<70%)	Present	Present		NSS	NSS	Not present
	Edwardsiella anguillarum	44184	NZ_CP006664.1	Present (<70%)	Present	Present		NSS	NSS	Not present
	Edwardsiella ictaluri	1264	NZ_CP084521.1	Present (<70%)	Present	Present		NSS	NSS	Not present
	Edwardsiella piscicida	31998	NZ_CP090968.1	Present (<70%)	Present	Present		NSS	NSS	Not present
	Edwardsiella hoshinae	14624	NZ_CP065626.1	Present (<70%)	Present	Present		NSS	NSS	Not present
Obsumbacterium	Obesumbacterium proteus	44035	NA	Present (<70%)	Present	NA		NSS	NSS	NA

## Sheet: Family Erwiniaceae
Family Erwiniaceae: Presence of PhoQ and MgrB
Genera under family Erwiniaceae	Species	NCBI ID	RefSeq	PhoQ				MgrB					Comments:
				BLASTn	BLASTp	Annotation		BLASTn	BLASTp	Annotation
													NSS: No significant similarity
Buchnera	Buchnera aphidicola	170	NC_004545.1	NSS	NSS	Not present		NSS	NSS	Not present			NA: Not available
													E coli K-12 MG1655 mgrB and phoQ nucleotide sequences for BLASTn: NC_000913.3 (NCBI)
Duffyella	Duffyella/ Erwinia gerundensis	42789	NZ_CP073262.1	Present (<70%: nBLAST)	Present	Present		NSS	NSS	Not present			E. coli K-12 MG1655 mgrB and phoQ sequences for BLASTp: P64512, P23837 (Uniprot)
Erwinia	Erwinia amylovora	1159	NC_013961.1	Present (<70%: nBLAST)	Present	Present		NSS	NSS	Not present
	Erwinia aphidicola	11125	NA	NSS	Present	NA		NSS	NSS	NA
	Erwinia billingiae	1918	NC_014306.1	Present (<70%: nBLAST)	Present	Present		NSS	NSS	Not present			NSS (25% identity with other SHK): Nothing else annotated as PhoQ
	Erwinia tasmaniensis	1614	NC_010694.1	Present (<70%: nBLAST)	Present	Present		NSS	NSS	Not present
	Erwinia mallotivora	24629	NA	NSS	Present	NA		NSS	NSS	NA
Kalamiella	Kalamiella piersonii	72735	NA	NSS	Present	NA		NSS	NSS	NA
Mixta	Mixta calida	54174	NA	Present (<70%: nBLAST)	Present	NA		NSS	NSS	NA
	Mixta theicola	66791	NA	Present (<70%: nBLAST)	Present	NA		NSS	NSS	NA
	Mixta intestinalis	86898	NZ_CP028271.1	Present (<70%: nBLAST)	Present	Present		NSS	NSS	Not present
	Mixta gaviniae	54176	NZ_CP026377.1	Present (<70%: nBLAST)	Present	Present		NSS	NSS	Not present
Pantoea	Pantoea ananatis	2606	NC_017554.1	Present (<70%: nBLAST)	Present	Present		NSS	NSS	Not present
	Pantoea agglomerans	10239	NZ_CP077366.1	Present (<70%: nBLAST)	Present	Present		NSS	Hypothetical protein (72% similarity)	Not present
	Pantoea stewartii	2303	NZ_CP049115.1	Present (<70%: nBLAST)	Present	Present		NSS	NSS	Not present
Phaseolibacter	Phaseolibacter flectens	17791	NA	NSS	Present	NA		NSS	NSS	NA
Tatumella	Tatumella citrea	10788	NZ_CP015581.1	Present (<70%: nBLAST)	Present	Present		NSS	NSS	Not present
	Tatumella ptyseos	11486	NA	NSS	Present	NA		NSS	NSS	NA
Wigglesworthia	Wigglesworthia glossinidia	1066	NC_016893.1	NSS	NSS	Not present		NSS	NSS	Not present

## Sheet: Family Budviciaceae
Family Budviciaceae: Presence of PhoQ and MgrB
Genera under family Budviciaceae	Species	NCBI ID	RefSeq	PhoQ				MgrB				Comments:
				BLASTn	BLASTp	Annotation		Blastn	BLASTp	Annotation		NSS: No significant similarity
												NA: Not available
Budvicia	Budvicia aquatica	13494	NA	NSS	NSS	NA		NSS	NSS	NA		E coli K-12 MG1655 mgrB and phoQ nucleotide sequences for BLASTn: NC_000913.3 (NCBI)
	Budvicia diplopodurum	86427	NA	NSS	Present	NA		NSS	NSS	NA		E. coli K-12 MG1655 mgrB and phoQ sequences for BLASTp: P64512, P23837 (Uniprot)
Insectihabitans	Insectihabitans xujianqingii	92716	NA	NSS	NSS	NA		NSS	NSS	NA
Jinshanibacter	Jishanibacter allomyrinae	97880	NA	NSS	NSS	NA		NSS	NSS	NA
	Jishanibacter zhutongyuii	98247	NZ_CP034752.1	25 nt aligned	NSS	Not present		NSS	NSS	Not present
Leminorella	Leminorella grimontii	11488		NSS	NSS	NA		NSS	NSS	NA
	Leminorella richardii	70241	NZ_LS483470.1	NSS	NSS	Not present		NSS	NSS	Not present
Pragia	Pragia fontium	22559	NZ_LR134531.1	25 nt aligned	NSS	Not present		25 nt aligned	NSS	Not present

## Sheet: Family Enterobacteriaceae
Family Enterobacteriaceae: Presence of PhoQ and MgrB
Genera	Type species (available on NCBI)	NCBI ID	Refseq		PhoQ			MgrB				Comments:
					BLASTn	BLASTp	Annotation	BLASTn	BLASTp	Annotation		NSS: No significant similarity
Intestinirhabdus	Intestinirhabdus alba	108646	NA		NSS	Present	NA	NSS	Present	NA		NA: Not available
Superficieibacter	Superficieibacter electus	66941	NA		NSS	Present	NA	NSS	Present	NA		E coli K-12 MG1655 mgrB and phoQ nucleotide sequences for BLASTn: NC_000913.3 (NCBI)
Atlantibacter	Atlantibacter hermannii	12072	NZ_CP042941.1		Present	Present	Present	Present	Present	Present		E. coli K-12 MG1655 mgrB and phoQ sequences for BLASTp: P64512, P23837 (Uniprot)
Candidatus Stammerella	Data unavailable
Calymmatobacterium	Data unavailable
Yokenella	Yokenella regensburgei	11414	NA		Present	Present	NA	Present	Present	NA
Koserella	Data unavailable (redirected to Yokenella)
Lelliottia	Lelliottia amnigena	14731	NZ_CP079896.1		Present	Present	Present	Present	Present	Present
Buttiauxella	Buttiauxella agrestis	11489	NZ_AP023184.1		Present	Present	Present	Present	Present	Present
Averyella	Data unavailable
Pseudocitrobacter	Pseudocitrobacter faecalis	68927	NA		NSS	Present	NA	NSS	Present	NA
Trabulsiella	Trabulsiella guamensis	11485	NA		NSS	Present	NA	NSS	Present	NA
Shimwellia	Shimwellia blattae	11143	NC_017910.1		Present	Present	Present	NSS	Present	Present
Edaphovirga	Edaphovirga cremea	85465	NA		NSS	Present	NA	NSS	Present	NA
Enterobacillus	Enterobacillus tribolii	71378	NA		NSS	Present	NA	NSS	NSS	NA
Izhakiella capsodis	Izhakiella capsodis	50041	NA		NSS	Present	NA	NSS	NSS	NA
Rosenbergiella	Rosenbergiella collisarenosi	101642	NA		NSS	Present	NA	NSS	NSS	NA
Limnobaculum	Limnobaculum parvum	69277	NA		Present	NSS	NA	NSS	NSS	NA
Nissabacter	Nissabacter archeti	50701	NA		NSS	Present	NA	NSS	Present	NA
Candidatus Profftia	Candidatus Profftia tarda	103871	NC_017910.1		NSS	NSS	Absent	Present	NSS	Absent
Plesiomonas	Plesiomonas shigelloides	17449	NZ_CP087711.1		Present	Present	Present	NSS	NSS	Absent
Candidatus Regiella	Candidatus Regiella insecticola	2295	NA		NSS	Present	NA	NSS	NSS	NA
Candidatus Hamiltonella	Candidatus Hamiltonella defensa	1800	NC_012751.1		NSS	NSS	Absent	NSS	NSS	Absent
Candidatus Williamhamiltonella	Data unavailable
Candidatus Moranella	Candidatus Moranella endobia	3211	NC_021057.1		NSS	NSS	Absent	NSS	NSS	Absent
Candidatus Blochmannia	Candidatus Blochmannia chromaiodes	16016	NC_020075.1		NSS	NSS	Absent	NSS	NSS	Absent
Candidatus Riesia	Candidatus Riesia pediculischaeffi	35712	NZ_CP012839.1		NSS	NSS	Absent	NSS	NSS	Absent
Candidatus Macropleicola	Data unavailable
Jejubacter	Jejubacter calystegiae	98977	NZ_CP040428.1		NSS	Present	Present	NSS	Present	Present
Gibbsiella	Gibbsiella quercinecans	56905	NZ_CP014136.1		NSS	Present	Present	NSS	Present	Present
Cronobacter	Cronobacter dublinensis	13076	NZ_CP012266.1		NSS	Present	Present	NSS	Present	Present
Scandinavium	Scandinavium goeteborgense	74710	NZ_CP054058.1		Present	Present	Present	NSS	Present	Present
Cedecea	Cedecea davisae	11124	NA		NSS	Present	NA	NSS	Present	NA
Raoultella	Raoultella planticola	11487	NZ_CP093334.1		NSS	Present	Present	NSS	Present	Present
Franconibacter	Franconibacter helveticus	22956	NA		NSS	Present	NA	NSS	Present	NA
Leclercia	Leclercia adecarboxylata	11413	NZ_CP013990.1		NSS	Present	Present	NSS	Present	Present
Enterobacter	Enterobacter cloacae	1219	NZ_CP009756.1		Present	Present	Present	NSS	Present	Present
Kluyvera	Kluyvera ascorbata	11496	NA		NSS	Present	NA	NSS	Present	NA
Citrobacter	Citrobacter freundii	2850	NZ_CP033744.1		Present	Present	Present	Present	Present	Present
Phytobacter	Phytobacter diazotrophicus	76450	NZ_CP051548.1		NSS	Present	Present	NSS	Present	Present
Klebsiella	Klebsiella pneumoniae	815	NC_016845.1		NSS	Present	Present	NSS	NSS	Present
Siccibacter	Siccibacter turicensis	30034	NA		NSS	Present	NA	NSS	Present	NA
Kosakonia	Kosakonia cowanii	40567	NZ_CP035129.1		Present	Present	Present	Present	Present	Present
Salmonella	Salmonella enterica	152	NC_003197.2		NSS	Present	Present	Present	Present	Present
Levinea	Citrobacter amalonaticus	15537	NZ_CP014070.2		Present	Present	Present	Present	Present	Present
Pluralibacter	Pluralibacter gergoviae	14770	NZ_CP020388.1		NSS	Present	Present	NSS	Present	Present
Mangrovibacter	Mangrovibacter plantisponsor	69590	NA		NSS	Present	NA	NSS	Present	NA
Metakosakonia	Phytobacter massiliensis	31514	NA		NSS	Present	NA	NSS	Present	NA
Shigella	Shigella dysenteriae	415	NA		Present	Present	NA	Present	Present	NA
Escherichia	Escherichia coli	167	NC_000913.3		Present	Present	Present	Present	Present	Present
Pseudescherichia	Pseudescherichia vulneris	12073	NZ_LR607338.1		NSS	Present	Present	NSS	Present	Present
